# Supplementary material for: Spatial transcriptomics reveal markers of histopathological changes in Duchenne muscular dystrophy mouse models
Source: Nat Commun. 2023 Aug 15;14:4909. doi: 10.1038/s41467-023-40555-9 (PMC10427630; doi:10.1038/s41467-023-40555-9)
Supplement: Supplementary file 4 — Supplementary Dataset 1 [file 41467_2023_40555_MOESM4_ESM.xlsx]

## Sheet: C57BL10_markerG
Gene	p_val	avg_log2FC	pct.1	pct.2	p_val_adj	cluster
Hba-a1	1.76807883895461e-152	4.65380120275194	0.951	0.263	2.28082170225145e-148	Erythrocytes
Hbb-bt	4.17015310968429e-141	2.93061432236756	0.716	0.096	5.37949751149273e-137	Erythrocytes
Hba-a2	1.20372100204728e-136	4.44618616665736	0.926	0.27	1.552800092641e-132	Erythrocytes
Hbb-bs	1.6222562155458e-119	4.89346216114014	0.98	0.574	2.09271051805409e-115	Erythrocytes
Alas2	5.85417549504763e-84	0.442275353094442	0.216	0.004	7.55188638861144e-80	Erythrocytes
Tagln	5.71531117256889e-08	0.596516522555391	0.211	0.095	0.000737275141261387	Erythrocytes
Acta2	1.08796472959889e-05	0.8169934306613	0.23	0.128	0.140347450118257	Erythrocytes
Pabpc1	0.000131966309343375	0.468769237187876	0.505	0.403	1	Erythrocytes
Myl9	0.000506916447921303	0.371900161995782	0.196	0.117	1	Erythrocytes
Col22a1	3.0493189536536e-60	0.492038951650308	0.33	0.02	3.93362145021315e-56	Connective tissue
Fmod	1.18722642254831e-54	1.48290376387536	0.769	0.177	1.53152208508732e-50	Connective tissue
Comp	3.84386703347538e-51	0.683296429062317	0.462	0.054	4.95858847318324e-47	Connective tissue
Adipoq	1.09169959579601e-48	0.503359197497721	0.253	0.015	1.40829247857685e-44	Connective tissue
Prg4	1.75935103913881e-46	0.715657540547369	0.451	0.058	2.26956284048906e-42	Connective tissue
Cyp2e1	1.10363894803242e-44	0.965362362421073	0.33	0.032	1.42369424296182e-40	Connective tissue
Col1a1	2.71797655322055e-44	2.07025200208775	0.945	0.508	3.50618975365451e-40	Connective tissue
Thbs4	1.20339127105072e-43	1.26931264485052	0.703	0.172	1.55237473965543e-39	Connective tissue
Angptl7	2.36432670217055e-43	0.464840356861326	0.297	0.025	3.04998144580001e-39	Connective tissue
Ccn2	5.12936121462939e-42	0.571646426258958	0.385	0.045	6.61687596687192e-38	Connective tissue
Chad	8.93791652110757e-42	1.05122653516347	0.44	0.063	1.15299123122288e-37	Connective tissue
Col1a2	1.47820030539117e-41	1.99929919976528	0.967	0.649	1.90687839395461e-37	Connective tissue
Sparc	1.84224399930818e-38	1.40130072911857	0.989	0.662	2.37649475910755e-34	Connective tissue
Ccdc3	6.59282854174125e-38	0.525661123641932	0.341	0.04	8.50474881884622e-34	Connective tissue
Prelp	5.90446657052267e-37	1.00215484012497	0.615	0.149	7.61676187597424e-33	Connective tissue
Cpxm2	8.25278798588022e-35	0.381222316647919	0.308	0.035	1.06460965017855e-30	Connective tissue
Mfap4	4.57198926931863e-34	0.482723888881468	0.352	0.048	5.89786615742103e-30	Connective tissue
Cilp2	7.26763518248496e-32	0.424400234774945	0.231	0.021	9.3752493854056e-28	Connective tissue
Apoc1	7.48584047761042e-30	0.323022728032231	0.154	0.009	9.65673421611744e-26	Connective tissue
Hp	1.47662994987184e-28	0.541709603375741	0.198	0.017	1.90485263533467e-24	Connective tissue
Chodl	9.93792997589103e-28	0.254912366424072	0.209	0.02	1.28199296688994e-23	Connective tissue
Gsn	2.9409388738942e-26	1.1820927035219	1	0.893	3.79381114732352e-22	Connective tissue
Mgp	1.5534352920604e-25	0.909096398449757	0.67	0.234	2.00393152675791e-21	Connective tissue
Net1	2.13265982534986e-25	0.307837346706282	0.264	0.035	2.75113117470132e-21	Connective tissue
Serpinh1	3.39523101557773e-25	0.74467531836183	0.714	0.254	4.37984801009528e-21	Connective tissue
Fasn	1.15658873881604e-24	0.445616540827742	0.264	0.037	1.49199947307269e-20	Connective tissue
Ptgis	2.41488173395581e-24	0.361435290358537	0.264	0.037	3.11519743680299e-20	Connective tissue
Retn	5.95030098120937e-23	0.33086121965737	0.187	0.02	7.67588826576009e-19	Connective tissue
Tigd4	1.17423505697148e-22	0.258680836239984	0.176	0.017	1.51476322349321e-18	Connective tissue
Scd1	1.72139418120853e-22	1.59980930822535	0.363	0.081	2.22059849375901e-18	Connective tissue
Tnmd	5.64394061737865e-22	0.278168606878578	0.198	0.023	7.28068339641846e-18	Connective tissue
Serpinf1	6.37788643540259e-21	0.673959488054432	0.648	0.245	8.22747350166934e-17	Connective tissue
Cryab	9.09529707953307e-19	0.754973752814736	0.989	0.988	1.17329332325977e-14	Connective tissue
S100a6	1.39349513825402e-18	0.772073407497403	0.901	0.601	1.79760872834768e-14	Connective tissue
Col6a1	3.18315378374167e-17	0.6373586781748	0.571	0.217	4.10626838102676e-13	Connective tissue
Bgn	2.51718817203359e-16	0.588212221871972	0.484	0.161	3.24717274192333e-12	Connective tissue
Cfd	5.66822020126711e-15	2.00849655359737	0.44	0.168	7.31200405963457e-11	Connective tissue
S100a10	1.75450042954274e-14	0.618633691001434	0.549	0.239	2.26330555411013e-10	Connective tissue
Gas1	2.08970822220054e-14	0.289846848363088	0.286	0.068	2.69572360663869e-10	Connective tissue
Fbln1	2.21410044277901e-14	0.29441813884241	0.242	0.051	2.85618957118493e-10	Connective tissue
Col6a2	4.662603007444e-14	0.538972370199051	0.56	0.23	6.01475787960276e-10	Connective tissue
Pkd1	5.75705076934798e-14	0.288825999860158	0.231	0.048	7.42659549245889e-10	Connective tissue
Ahnak	7.78072091662599e-14	0.599486237579186	0.648	0.316	1.00371299824475e-09	Connective tissue
Emp1	1.22907074010449e-13	0.388063015434487	0.33	0.094	1.58550125473479e-09	Connective tissue
Ifi27l2a	1.38875244151144e-13	1.46160218982665	0.451	0.188	1.79149064954976e-09	Connective tissue
S100a11	2.7167338994891e-13	0.409531408076133	0.484	0.177	3.50458673034094e-09	Connective tissue
Rgcc	2.99981617024543e-13	0.579690699395348	0.495	0.192	3.8697628596166e-09	Connective tissue
Tkt	3.23514721248114e-13	0.301677238965937	0.198	0.038	4.17333990410067e-09	Connective tissue
Rcn3	8.15612720103188e-13	0.364994962750264	0.341	0.103	1.05214040893311e-08	Connective tissue
Apod	8.46102958511941e-13	0.345474840899316	0.473	0.166	1.0914728164804e-08	Connective tissue
Cst3	9.25931834040749e-13	0.517368191542323	0.978	0.99	1.19445206591257e-08	Connective tissue
Igfbp6	9.42470816897073e-13	0.613036858189697	0.626	0.294	1.21578735379722e-08	Connective tissue
Rrbp1	1.00903337600013e-12	0.379428921953746	0.374	0.119	1.30165305504017e-08	Connective tissue
Olfml3	1.10173927444464e-12	0.301104329638595	0.22	0.048	1.42124366403359e-08	Connective tissue
Marcks	5.41668555694073e-12	0.355267453789559	0.374	0.122	6.98752436845354e-08	Connective tissue
Ifngr1	8.11431493962478e-12	0.361967288001825	0.374	0.126	1.0467466272116e-07	Connective tissue
Mmp2	9.10394608728022e-12	0.46524719860168	0.451	0.178	1.17440904525915e-07	Connective tissue
Fhl1	1.3066328329008e-11	0.517923662911404	0.626	0.307	1.68555635444203e-07	Connective tissue
Actb	1.40731637024772e-11	0.634994792820912	0.912	0.744	1.81543811761956e-07	Connective tissue
Cilp	1.67274660001753e-11	0.251817575585273	0.209	0.047	2.15784311402262e-07	Connective tissue
Mss51	4.89138407212706e-11	0.401203618371813	0.33	0.108	6.30988545304391e-07	Connective tissue
Mib1	1.04236859369042e-10	0.259293315570299	0.187	0.042	1.34465548586065e-06	Connective tissue
Myoc	1.17186883774218e-10	0.500802728002364	0.385	0.145	1.51171080068741e-06	Connective tissue
Dcn	1.23848355090312e-10	0.773972930246144	0.791	0.591	1.59764378066502e-06	Connective tissue
Lgals1	2.36202081955606e-10	0.482524895375672	0.945	0.907	3.04700685722732e-06	Connective tissue
Abi3bp	2.73405013234113e-10	0.263100738165164	0.22	0.057	3.52692467072005e-06	Connective tissue
Crip1	3.87230800898347e-10	0.498816483216982	0.714	0.403	4.99527733158867e-06	Connective tissue
App	4.20732086618922e-10	0.396089386484017	0.44	0.185	5.42744391738409e-06	Connective tissue
Mfge8	4.22240259101426e-10	0.390040797126041	0.418	0.167	5.44689934240839e-06	Connective tissue
Fabp4	5.07136332918478e-10	0.934979634484993	0.758	0.486	6.54205869464836e-06	Connective tissue
Vim	5.54858141662e-10	0.442803240648715	0.626	0.307	7.1576700274398e-06	Connective tissue
Gnai2	5.66359011110631e-10	0.375774881175203	0.429	0.177	7.30603124332715e-06	Connective tissue
Anxa5	7.64813432588042e-10	0.388448711210314	0.418	0.172	9.86609328038574e-06	Connective tissue
Fndc1	9.60707513593465e-10	0.296209429406811	0.308	0.104	1.23931269253557e-05	Connective tissue
Trf	1.2197719121911e-09	0.593426269520413	0.297	0.104	1.57350576672652e-05	Connective tissue
S100a4	1.35250382240854e-09	0.394057038075801	0.363	0.137	1.74472993090701e-05	Connective tissue
Igfbp5	1.77731245387501e-09	0.585140622215412	0.769	0.447	2.29273306549876e-05	Connective tissue
Pdia3	2.00733829487482e-09	0.310332021294305	0.385	0.15	2.58946640038852e-05	Connective tissue
P4hb	2.71452543856805e-09	0.387450651647237	0.495	0.226	3.50173781575279e-05	Connective tissue
Timp2	3.18718118193615e-09	0.444301285212013	0.538	0.274	4.11146372469764e-05	Connective tissue
Ptma	3.48314520922682e-09	0.47401975428234	0.549	0.276	4.4932573199026e-05	Connective tissue
Pcolce	4.63103071625954e-09	0.449324783336263	0.516	0.257	5.9740296239748e-05	Connective tissue
Aspn	4.67044941497862e-09	0.271576520232509	0.187	0.048	6.02487974532243e-05	Connective tissue
Dap	4.75819809333741e-09	0.260300477208172	0.187	0.048	6.13807554040526e-05	Connective tissue
Mgst1	5.76849134218371e-09	0.296437824046083	0.33	0.121	7.44135383141698e-05	Connective tissue
Ltbp4	8.94962004043312e-09	0.399999940158212	0.429	0.188	0.000115450098521587	Connective tissue
Col3a1	9.08379544950854e-09	0.485395801804042	0.824	0.598	0.00011718096129866	Connective tissue
Tuba1a	1.57416490986097e-08	0.34045876827548	0.44	0.197	0.000203067273372065	Connective tissue
Ppm1b	2.89570824615331e-08	0.319445590527067	0.429	0.193	0.000373546363753778	Connective tissue
Cavin1	3.91726963104045e-08	0.409113862827976	0.473	0.233	0.000505327782404218	Connective tissue
Arhgdia	3.92804810545865e-08	0.316544742716918	0.462	0.213	0.000506718205604166	Connective tissue
Ogn	4.0683486749868e-08	0.306541540461957	0.319	0.122	0.000524816979073297	Connective tissue
Copz1	4.16088516789448e-08	0.252132590853242	0.231	0.073	0.000536754186658388	Connective tissue
Ppib	8.44587506500201e-08	0.264074095010203	0.418	0.185	0.00108951788338526	Connective tissue
Actn2	1.33880137618306e-07	0.348106985836648	0.692	0.41	0.00172705377527615	Connective tissue
Hspa8	2.8506962808514e-07	0.433777484842523	0.967	0.942	0.0036773982022983	Connective tissue
Pmp22	2.93675699990178e-07	0.257948131784982	0.286	0.111	0.0037884165298733	Connective tissue
Mustn1	3.49053924910893e-07	0.401055434454715	0.462	0.235	0.00450279563135052	Connective tissue
H2-D1	5.15687286323219e-07	0.281676143612163	0.516	0.268	0.00665236599356953	Connective tissue
Tnxb	5.7792204866208e-07	0.286147803926106	0.33	0.14	0.00745519442774083	Connective tissue
Ppia	6.16603243652364e-07	0.382013389875102	0.747	0.509	0.0079541818431155	Connective tissue
Canx	9.66201312237913e-07	0.280563954138434	0.385	0.18	0.0124639969278691	Connective tissue
H2-K1	1.01490722689314e-06	0.350872870814824	0.374	0.181	0.0130923032269215	Connective tissue
Myl6	1.28290716188531e-06	0.416105563427082	0.681	0.437	0.0165495023883205	Connective tissue
C3	1.71260152447691e-06	0.308855683632958	0.462	0.24	0.0220925596657522	Connective tissue
Eef1a1	1.74289844576689e-06	0.454362827941654	0.835	0.667	0.0224833899503928	Connective tissue
Tppp3	1.76333886987069e-06	0.28049070043607	0.319	0.142	0.022747071421332	Connective tissue
Myh1	2.58890203536914e-06	0.48520502049182	0.912	0.876	0.0333968362562619	Connective tissue
Rhoa	3.63670284757903e-06	0.282470626547855	0.44	0.232	0.0469134667337694	Connective tissue
Copb2	3.91907703513591e-06	0.272066276645073	0.264	0.11	0.0505560937532532	Connective tissue
Cfl1	4.48138589151064e-06	0.317049446252199	0.407	0.206	0.0578098780004872	Connective tissue
Ccdc80	5.02981402713752e-06	0.272634602451472	0.253	0.104	0.064884600950074	Connective tissue
Ifitm2	5.10282958592044e-06	0.353292265796698	0.451	0.256	0.0658265016583737	Connective tissue
Ecm1	8.5640934424368e-06	0.265732941100261	0.319	0.147	0.110476805407435	Connective tissue
Gpx3	1.15254496093347e-05	0.435210865746104	0.582	0.371	0.148678299960418	Connective tissue
Ccl21a	1.28616853818692e-05	0.26509412037144	0.176	0.062	0.165915741426113	Connective tissue
Il11ra1	1.29494562145245e-05	0.286651759702896	0.264	0.118	0.167047985167366	Connective tissue
Slc44a2	1.29643745824897e-05	0.269328080439493	0.385	0.2	0.167240432114118	Connective tissue
Tns1	1.46193453939566e-05	0.336526131977724	0.396	0.217	0.18858955558204	Connective tissue
Ighm	1.68330686692496e-05	0.387836417552945	0.582	0.372	0.21714658583332	Connective tissue
Mb	1.83037004959366e-05	0.448352677448578	0.89	0.876	0.236117736397582	Connective tissue
Calr	1.85803924010341e-05	0.257456657090682	0.505	0.288	0.23968706197334	Connective tissue
B2m	2.07553330103865e-05	0.417347659966045	0.505	0.31	0.267743795833985	Connective tissue
Dpt	2.30498550017537e-05	0.258862638904315	0.308	0.147	0.297343129522623	Connective tissue
Ramp1	2.40567602217594e-05	0.268565849793695	0.385	0.201	0.310332206860697	Connective tissue
Capns1	2.76373041183951e-05	0.287127523767025	0.582	0.363	0.356521223127296	Connective tissue
Dbi	4.14754713582544e-05	0.380345343523148	0.681	0.484	0.535033580521482	Connective tissue
Col4a1	4.35202466849295e-05	0.263794114957595	0.505	0.293	0.561411182235591	Connective tissue
Scp2	6.49585585351944e-05	0.377645474683153	0.462	0.276	0.837965405104008	Connective tissue
Ly6a	6.90668445068809e-05	0.271018461455389	0.527	0.318	0.890962294138764	Connective tissue
Cd63	8.6676855563176e-05	0.264578632803555	0.582	0.38	1	Connective tissue
Cd34	8.81862111664946e-05	0.283063961962712	0.275	0.136	1	Connective tissue
Ly6e	0.000101384268992277	0.265694913797028	0.407	0.235	1	Connective tissue
Glul	0.000113839578180698	0.252990330859728	0.484	0.291	1	Connective tissue
Lpl	0.000118738213260015	0.368504114192736	0.549	0.365	1	Connective tissue
Crip2	0.000148984944291391	0.251370483426324	0.286	0.145	1	Connective tissue
Rpl31	0.000187409141583688	0.254034471383619	0.846	0.804	1	Connective tissue
Timm13	0.00019529602494193	0.295188163739575	0.626	0.459	1	Connective tissue
Rilpl1	0.000204718505866146	0.267286999712755	0.516	0.324	1	Connective tissue
Cpe	0.000259606734219219	0.268137289865533	0.505	0.316	1	Connective tissue
Apoe	0.000306842190161906	0.509024702664628	0.473	0.333	1	Connective tissue
Prnp	0.000351249507224177	0.262106853145419	0.352	0.204	1	Connective tissue
Bc1	0.000360566858810073	0.378923067233139	0.615	0.404	1	Connective tissue
Ctsd	0.000375423049990329	0.257211945862738	0.89	0.796	1	Connective tissue
Rpl5	0.000571711037667071	0.288803539344984	0.725	0.549	1	Connective tissue
Clu	0.00127957898480099	0.32532303611594	0.473	0.337	1	Connective tissue
Igfbp7	0.00139372886441168	0.292471744543859	0.495	0.345	1	Connective tissue
Cd74	0.00177469707283786	0.330081277494642	0.363	0.231	1	Connective tissue
Pnpla2	0.00278666771739232	0.296665923041862	0.44	0.32	1	Connective tissue
Cox8a	0.00335656561396698	0.262826719902282	0.484	0.352	1	Connective tissue
Actg1	0.00629799461173519	0.252709682455919	0.648	0.506	1	Connective tissue
Tnni1	3.89418195067754e-159	1.89813842509219	0.833	0.015	5.02349471637403e-155	VI muscle fibers
Tnnt1	1.03076828204447e-136	3.25847790322119	1	0.03	1.32969108383737e-132	VI muscle fibers
Myl2	3.41313315418125e-122	3.76093883795135	0.958	0.032	4.40294176889381e-118	VI muscle fibers
Myh7	4.8115479728611e-120	3.09220460188476	0.792	0.02	6.20689688499082e-116	VI muscle fibers
Tnnc1	2.04851885236691e-96	2.42854808547157	0.833	0.03	2.64258931955332e-92	VI muscle fibers
Sln	6.78640318773527e-91	2.60379738083223	0.833	0.033	8.75446011217849e-87	VI muscle fibers
Myl3	4.28971870842691e-90	4.3765934627633	1	0.053	5.53373713387071e-86	VI muscle fibers
Myoz2	1.83928891823278e-85	2.77239603604569	1	0.056	2.37268270452028e-81	VI muscle fibers
Bdh1	4.02169436323426e-69	0.741787842027135	0.583	0.019	5.18798572857219e-65	VI muscle fibers
Alox12	6.86448546286275e-67	0.270530015926755	0.208	0.001	8.85518624709295e-63	VI muscle fibers
Csrp3	2.21055317164367e-62	3.05215122972264	0.958	0.076	2.85161359142034e-58	VI muscle fibers
Myom3	4.30576401148985e-51	0.604702195760419	0.417	0.013	5.55443557482191e-47	VI muscle fibers
Atp2a2	5.97917924669854e-49	2.91219290742397	0.917	0.091	7.71314122824111e-45	VI muscle fibers
1500012K07Rik	6.75035470312546e-49	0.272395972264766	0.125	0	8.70795756703184e-45	VI muscle fibers
Ankrd2	4.30314705803563e-48	1.75879980034322	0.958	0.099	5.55105970486596e-44	VI muscle fibers
Lmod2	8.3117808994598e-40	0.817694015663639	0.583	0.038	1.07221973603031e-35	VI muscle fibers
Ldhb	4.09053410748271e-39	2.32860509340378	1	0.151	5.2767889986527e-35	VI muscle fibers
Tpm3	1.81036660614719e-37	2.49476316188191	0.792	0.082	2.33537292192988e-33	VI muscle fibers
Smtnl1	1.47861108449092e-36	1.36788985882786	0.833	0.094	1.90740829899329e-32	VI muscle fibers
Ablim1	4.84088441680937e-35	0.970735105419429	0.667	0.058	6.24474089768409e-31	VI muscle fibers
Pdlim1	2.30817343191922e-33	0.974253875556225	0.625	0.054	2.97754372717579e-29	VI muscle fibers
Togaram2	4.24273565149386e-33	0.353750778029326	0.292	0.01	5.47312899042708e-29	VI muscle fibers
Pla2g12a	5.30714817042301e-33	1.48006304871471	0.958	0.145	6.84622113984568e-29	VI muscle fibers
Hspb7	2.46932465881139e-32	2.27013610840557	0.958	0.173	3.18542880986669e-28	VI muscle fibers
Uchl1	3.88306325510038e-31	0.398322973721418	0.292	0.011	5.00915159907949e-27	VI muscle fibers
Adprhl1	2.86236417697926e-30	0.703891234268606	0.542	0.043	3.69244978830324e-26	VI muscle fibers
Idh2	4.04564510755235e-30	1.33582864959557	0.833	0.118	5.21888218874253e-26	VI muscle fibers
Myh2	6.85182325762899e-30	4.89360209912996	1	0.227	8.83885200234139e-26	VI muscle fibers
G0s2	1.53665264930016e-27	0.778715847566698	0.625	0.065	1.9822819175972e-23	VI muscle fibers
Lmcd1	1.50567832182263e-26	1.55065190335311	0.958	0.192	1.9423250351512e-22	VI muscle fibers
Fhl1	4.53621060167905e-24	3.04963659686078	1	0.312	5.85171167616598e-20	VI muscle fibers
Ostn	8.12313156611175e-24	0.592470710532384	0.333	0.021	1.04788397202842e-19	VI muscle fibers
Mgp	6.02976439436711e-23	1.8329028790252	1	0.243	7.77839606873358e-19	VI muscle fibers
Lrrn1	3.98344305684761e-22	0.260001608739581	0.208	0.008	5.13864154333342e-18	VI muscle fibers
Map1a	5.16807096700005e-22	0.386065507966133	0.292	0.017	6.66681154743006e-18	VI muscle fibers
Actn2	4.65612903128093e-21	2.64807944765739	1	0.415	6.0064064503524e-17	VI muscle fibers
Lpl	1.13211069079621e-20	1.85481742935901	1	0.366	1.46042279112711e-16	VI muscle fibers
H19	3.8209477222954e-20	2.11786273340585	0.958	0.332	4.92902256176106e-16	VI muscle fibers
Myl12a	5.91212290351762e-20	1.8626518476425	1	0.4	7.62663854553773e-16	VI muscle fibers
Aspn	4.25852957807939e-19	0.618150528448312	0.458	0.049	5.49350315572242e-15	VI muscle fibers
Coq8a	9.24371133054688e-19	1.64264151686239	1	0.407	1.19243876164055e-14	VI muscle fibers
Bgn	3.7137616706598e-18	1.19723071439465	0.792	0.167	4.79075255515115e-14	VI muscle fibers
Fabp3	1.06117959265056e-17	2.33782277290159	1	0.767	1.36892167451922e-13	VI muscle fibers
St3gal5	1.12985378691884e-17	0.880871296401387	0.833	0.174	1.4575113851253e-13	VI muscle fibers
Zdhhc23	1.23608484069585e-17	0.25630396884899	0.208	0.011	1.59454944449764e-13	VI muscle fibers
Mb	1.38023193245745e-17	3.63190564789558	1	0.876	1.78049919287011e-13	VI muscle fibers
Mt1	5.99102042539962e-17	1.18408366421828	0.958	0.287	7.72841634876551e-13	VI muscle fibers
Cryab	7.15056445455755e-17	2.16016035650972	1	0.987	9.22422814637924e-13	VI muscle fibers
Hspb6	7.74267077408846e-17	1.84523456115236	1	0.806	9.98804529857412e-13	VI muscle fibers
Acadvl	1.94733451378911e-16	1.09603717571143	1	0.322	2.51206152278796e-12	VI muscle fibers
Khdrbs3	3.92606127866332e-16	0.378153640201231	0.292	0.024	5.06461904947568e-12	VI muscle fibers
Tppp3	4.31559411727428e-16	0.61420311970942	0.75	0.142	5.56711641128382e-12	VI muscle fibers
Coro6	4.90894005239667e-16	0.657620080338376	0.792	0.161	6.3325326675917e-12	VI muscle fibers
Mybpc1	5.55611175642496e-16	1.80779084743965	1	0.583	7.1673841657882e-12	VI muscle fibers
Acadl	1.25357466952077e-15	1.06090744735174	0.958	0.281	1.6171113236818e-11	VI muscle fibers
Ltbp4	1.33694972602519e-15	0.932114393067585	0.792	0.192	1.7246651465725e-11	VI muscle fibers
Mdh1	2.44748814534317e-15	1.5461657168067	1	0.618	3.15725970749269e-11	VI muscle fibers
Scx	9.62559483882827e-15	0.32871290234027	0.292	0.026	1.24170173420885e-10	VI muscle fibers
Ccn2	1.89445985169323e-14	0.709272845648188	0.417	0.055	2.44385320868427e-10	VI muscle fibers
Wfs1	3.21071568289378e-14	0.680051282665669	0.583	0.104	4.14182323093298e-10	VI muscle fibers
Atp5g3	3.41796230421461e-14	1.24991293688196	1	0.951	4.40917137243685e-10	VI muscle fibers
Hspa1a	3.54555787216603e-14	0.372701500448438	0.292	0.027	4.57376965509418e-10	VI muscle fibers
Mustn1	3.77935069918616e-14	1.35456268999956	0.833	0.238	4.87536240195015e-10	VI muscle fibers
Atp1b1	8.83952281612237e-14	0.983777945872817	0.75	0.189	1.14029844327979e-09	VI muscle fibers
Aopep	1.39052882012906e-13	0.648657176038546	0.625	0.122	1.79378217796649e-09	VI muscle fibers
Ppp1r27	1.43519664867938e-13	1.2808300504165	0.875	0.332	1.8514036767964e-09	VI muscle fibers
Prg4	1.49760852285995e-13	0.929165986027687	0.458	0.069	1.93191499448934e-09	VI muscle fibers
Cebpb	2.19653919957966e-13	0.879750598244698	0.917	0.281	2.83353556745776e-09	VI muscle fibers
Tigd4	2.23943643750979e-13	0.286258625646512	0.25	0.021	2.88887300438763e-09	VI muscle fibers
Anxa2	2.43113500101758e-13	0.703322382338339	0.75	0.18	3.13616415131268e-09	VI muscle fibers
Thbs4	3.78086847161551e-13	0.97005189563186	0.75	0.187	4.87732032838401e-09	VI muscle fibers
Impa2	3.83440833407269e-13	0.25077521804694	0.208	0.015	4.94638675095377e-09	VI muscle fibers
Lmna	4.61105551904544e-13	0.763667985212864	0.792	0.197	5.94826161956862e-09	VI muscle fibers
Cox8b	4.65122565067895e-13	0.916223941297709	1	1	6.00008108937585e-09	VI muscle fibers
Nrap	5.57975831512441e-13	1.15681584751154	1	0.563	7.19788822651049e-09	VI muscle fibers
Cd36	5.87736584841857e-13	1.04399920475784	0.833	0.267	7.58180194445995e-09	VI muscle fibers
Slc25a3	7.26305509549061e-13	1.05531610481836	1	0.932	9.36934107318289e-09	VI muscle fibers
Crip1	8.67773342626921e-13	1.23229991531312	0.958	0.409	1.11942761198873e-08	VI muscle fibers
Rps2	8.73782634038148e-13	1.24845354246593	1	0.984	1.12717959790921e-08	VI muscle fibers
Acadm	8.87144650552134e-13	0.981132886323685	0.833	0.265	1.14441659921225e-08	VI muscle fibers
Lmod3	9.13460579157427e-13	0.767154562185561	0.792	0.2	1.17836414711308e-08	VI muscle fibers
Gm44386	1.03023323050379e-12	0.64801774128266	0.75	0.18	1.32900086734988e-08	VI muscle fibers
Use1	1.35592684660462e-12	0.76311320918569	0.792	0.215	1.74914563211996e-08	VI muscle fibers
S100a1	1.47231078925807e-12	1.15789575575305	0.917	0.428	1.89928091814291e-08	VI muscle fibers
Aldh2	1.47694741632258e-12	0.603854299737841	0.625	0.128	1.90526216705613e-08	VI muscle fibers
Cilp	1.74888087000655e-12	0.534576109369776	0.375	0.05	2.25605632230845e-08	VI muscle fibers
Igfbp7	1.87823714706433e-12	0.997860672243959	0.917	0.345	2.42292591971298e-08	VI muscle fibers
Slc25a4	2.09771585607992e-12	0.691447185277012	1	1	2.7060534543431e-08	VI muscle fibers
Fbn1	2.62556759149778e-12	0.658144029877779	0.667	0.15	3.38698219303214e-08	VI muscle fibers
Atp5k	2.62955633369233e-12	0.946276730583905	1	0.996	3.3921276704631e-08	VI muscle fibers
Lrrc2	2.67755655098725e-12	0.592530125320902	0.583	0.114	3.45404795077355e-08	VI muscle fibers
Rcan1	2.8809526371873e-12	0.783201387791978	0.75	0.192	3.71642890197161e-08	VI muscle fibers
Ckmt2	2.96060888049576e-12	1.35907749056897	1	0.929	3.81918545583953e-08	VI muscle fibers
Agpat2	3.19931963319667e-12	0.294177174355027	0.208	0.016	4.1271223268237e-08	VI muscle fibers
Mgll	5.01338474225564e-12	0.430616564254693	0.458	0.074	6.46726631750977e-08	VI muscle fibers
Fmod	6.36775480915418e-12	1.05580258892398	0.75	0.194	8.21440370380889e-08	VI muscle fibers
Uqcrq	6.65345611692939e-12	0.983365670056801	1	0.997	8.58295839083891e-08	VI muscle fibers
Rplp0	6.84097323498083e-12	1.08327128173982	1	0.972	8.82485547312527e-08	VI muscle fibers
Mgst1	8.1296060866181e-12	0.641049726933872	0.583	0.125	1.04871918517373e-07	VI muscle fibers
Cd248	1.07178362962424e-11	0.430041212286593	0.458	0.076	1.38260088221526e-07	VI muscle fibers
Atp5b	1.30706794969259e-11	0.903507920647724	1	0.994	1.68611765510345e-07	VI muscle fibers
Comp	1.42921735914737e-11	0.723001898152874	0.417	0.066	1.84369039330011e-07	VI muscle fibers
Flnc	1.77978045317926e-11	1.11208285967143	0.917	0.392	2.29591678460125e-07	VI muscle fibers
Vegfb	2.4466012908976e-11	0.78394928119621	0.875	0.297	3.1561156652579e-07	VI muscle fibers
Stard10	2.54567378926311e-11	0.529753892774836	0.542	0.108	3.28391918814941e-07	VI muscle fibers
Gm36495	3.01820032355067e-11	0.283224565556878	0.25	0.025	3.89347841738036e-07	VI muscle fibers
Acat1	4.94036442653264e-11	0.730132580122744	0.75	0.217	6.37307011022711e-07	VI muscle fibers
Cadm3	6.07954293515094e-11	0.293566509778337	0.208	0.019	7.84261038634471e-07	VI muscle fibers
Casq2	6.07954293515094e-11	0.293566509778337	0.208	0.019	7.84261038634471e-07	VI muscle fibers
Pdk1	7.99185638095374e-11	0.341005785347482	0.333	0.045	1.03094947314303e-06	VI muscle fibers
Cox6a2	8.06847225295615e-11	0.708847250962702	1	1	1.04083292063134e-06	VI muscle fibers
Anxa5	1.02856235104252e-10	0.687724831446372	0.667	0.176	1.32684543284485e-06	VI muscle fibers
Egln3	1.10037396019502e-10	0.370284925275555	0.25	0.027	1.41948240865157e-06	VI muscle fibers
Klhl41	1.12579180902805e-10	1.20253410525708	0.875	0.462	1.45227143364619e-06	VI muscle fibers
Atp5e	1.1469081170584e-10	0.64724295229463	1	1	1.47951147100534e-06	VI muscle fibers
Esrra	1.18946805429508e-10	0.559132496220328	0.667	0.167	1.53441379004065e-06	VI muscle fibers
Des	1.61652841004262e-10	0.782647901439319	1	0.996	2.08532164895498e-06	VI muscle fibers
Chad	1.68820997813817e-10	0.92844083143042	0.417	0.074	2.17779087179824e-06	VI muscle fibers
Zfp703	2.12400920114473e-10	0.49095830519604	0.375	0.061	2.73997186947671e-06	VI muscle fibers
Cox6b1	2.22559934502613e-10	0.806371058676279	1	0.975	2.8710231550837e-06	VI muscle fibers
Atp5o	2.51940681579023e-10	0.797031351422749	1	0.968	3.25003479236939e-06	VI muscle fibers
Ech1	2.58424610284735e-10	0.880856308062754	0.875	0.363	3.33367747267308e-06	VI muscle fibers
S100a6	2.84660031891364e-10	1.15749495146074	1	0.609	3.6721144113986e-06	VI muscle fibers
Bnip3	3.53577259162537e-10	0.804742132256434	0.875	0.314	4.56114664319673e-06	VI muscle fibers
Rgs5	3.61699542250301e-10	0.800260999243942	0.792	0.256	4.66592409502889e-06	VI muscle fibers
Tpm2	3.63756539136359e-10	0.595825061757981	1	1	4.69245935485903e-06	VI muscle fibers
Got1	4.2025351901093e-10	0.833342926318801	0.875	0.358	5.421270395241e-06	VI muscle fibers
S100a11	4.89075458437928e-10	0.667888415792203	0.667	0.184	6.30907341384927e-06	VI muscle fibers
Ecm1	4.94551868996914e-10	0.69878926931478	0.583	0.149	6.37971911006019e-06	VI muscle fibers
Uba52	5.15135497212689e-10	0.931671624724015	1	0.957	6.64524791404369e-06	VI muscle fibers
Igfbp6	5.44685669294795e-10	0.927743910958489	0.833	0.302	7.02644513390286e-06	VI muscle fibers
Dnajb4	5.6611917587162e-10	0.488516489871257	0.458	0.089	7.3029373687439e-06	VI muscle fibers
Atp5a1	5.66456879236789e-10	0.823192899062955	1	0.98	7.30729374215458e-06	VI muscle fibers
Cox5b	5.96398053035916e-10	0.810221988792911	1	0.991	7.69353488416332e-06	VI muscle fibers
Rpl28	6.00550567917364e-10	0.790938843965225	1	0.98	7.74710232613399e-06	VI muscle fibers
Cpt1b	6.35868081628888e-10	0.646510907843111	0.875	0.282	8.20269825301266e-06	VI muscle fibers
Col4a2	6.93873937198322e-10	0.71668326165641	0.75	0.232	8.95097378985835e-06	VI muscle fibers
Sdhb	8.06516367112808e-10	0.868078824912422	1	0.766	1.04040611357552e-05	VI muscle fibers
Cox7a1	8.08848134490123e-10	0.844282322452537	1	0.984	1.04341409349226e-05	VI muscle fibers
Prdx5	8.58219070176109e-10	0.795418302289906	0.917	0.364	1.10710260052718e-05	VI muscle fibers
Acaa2	1.07914944281489e-09	0.905392776474709	0.708	0.239	1.39210278123121e-05	VI muscle fibers
Ndufb3	1.13404603858722e-09	0.877777777994667	0.958	0.464	1.46291938977752e-05	VI muscle fibers
Myot	1.1831253050096e-09	0.911558018199493	1	0.794	1.52623164346238e-05	VI muscle fibers
1810058I24Rik	1.29175476931022e-09	0.612464192080493	0.792	0.247	1.66636365241019e-05	VI muscle fibers
Cox6c	1.40208865391306e-09	0.739009972712905	1	1	1.80869436354785e-05	VI muscle fibers
P4hb	1.47271134393798e-09	0.688595730242242	0.75	0.231	1.89979763368e-05	VI muscle fibers
Prelp	1.60254063971422e-09	0.805049273805524	0.625	0.162	2.06727742523134e-05	VI muscle fibers
Cox7c	2.10342649522352e-09	0.675541988335639	1	0.999	2.71342017883834e-05	VI muscle fibers
Uqcr11	2.15876037896979e-09	0.749177999674275	1	0.995	2.78480088887103e-05	VI muscle fibers
Hadhb	2.25489226866392e-09	0.862275218604134	0.833	0.351	2.90881102657646e-05	VI muscle fibers
Pcolce	2.53695350584091e-09	0.896344078765992	0.75	0.262	3.27267002253478e-05	VI muscle fibers
Uqcrh	2.97199903769832e-09	0.805617878055299	1	0.943	3.83387875863084e-05	VI muscle fibers
Crip2	3.23803299406251e-09	0.539120844749678	0.583	0.146	4.17706256234064e-05	VI muscle fibers
Atp1a2	3.93691750928587e-09	0.996040100955135	0.958	0.69	5.07862358697877e-05	VI muscle fibers
Mfap5	4.36410084274972e-09	0.511067295759086	0.5	0.114	5.62969008714714e-05	VI muscle fibers
Col4a1	4.74007673468206e-09	0.841700400756478	0.833	0.296	6.11469898773986e-05	VI muscle fibers
Pdk4	4.82108501260747e-09	0.702598392238893	0.875	0.314	6.21919966626364e-05	VI muscle fibers
Fxyd6	6.00633279959196e-09	0.371858901017662	0.333	0.055	7.74816931147363e-05	VI muscle fibers
Atp5g1	6.08814211415012e-09	0.704601269649028	1	0.998	7.85370332725366e-05	VI muscle fibers
Rps21	6.14008243935014e-09	0.590677337928361	1	0.997	7.92070634676168e-05	VI muscle fibers
Fabp4	6.44781646618192e-09	0.797117498958282	0.958	0.492	8.31768324137468e-05	VI muscle fibers
Etfb	8.63409037715369e-09	0.853189653529579	0.958	0.473	0.000111379765865283	VI muscle fibers
Myadm	8.88274451704336e-09	0.476447067978021	0.375	0.07	0.000114587404269859	VI muscle fibers
Tle5	1.00559397796682e-08	0.890343608031304	1	0.938	0.000129721623157719	VI muscle fibers
Rnf115	1.01858557607255e-08	0.482412489366046	0.542	0.134	0.000131397539313359	VI muscle fibers
Eci1	1.2201794171029e-08	0.605604137537861	0.708	0.224	0.000157403144806274	VI muscle fibers
Slc38a3	1.46803661112325e-08	0.435805083480675	0.375	0.072	0.000189376722834899	VI muscle fibers
Ramp1	1.55359463754134e-08	0.735596399856993	0.625	0.204	0.000200413708242832	VI muscle fibers
Brk1	1.59707821163332e-08	0.451913819682777	0.542	0.135	0.000206023089300699	VI muscle fibers
Rpl41	2.22272473076252e-08	0.607734434649513	1	0.995	0.000286731490268365	VI muscle fibers
Alpk3	2.70145798595422e-08	0.639918078604917	0.583	0.169	0.000348488080188094	VI muscle fibers
Sparc	2.77119497682106e-08	1.13705251423321	0.958	0.672	0.000357484152009917	VI muscle fibers
Atp5h	2.85829344879889e-08	0.768848765330327	1	0.876	0.000368719854895057	VI muscle fibers
Cavin1	3.17466210385476e-08	0.691384735105413	0.708	0.237	0.000409531411397265	VI muscle fibers
Tnxb	3.35539284838482e-08	0.502438076225818	0.542	0.143	0.000432845677441642	VI muscle fibers
Hadha	3.55787988101765e-08	0.811275592957535	0.75	0.294	0.000458966504651277	VI muscle fibers
Slc25a11	3.8112559021058e-08	0.733384400204842	0.792	0.327	0.000491652011371649	VI muscle fibers
Otulin	4.0983843817777e-08	0.325707896878392	0.333	0.06	0.000528691585249323	VI muscle fibers
Mdh2	4.3140290087512e-08	0.710266980036158	1	0.933	0.000556509742128905	VI muscle fibers
Junb	4.44292876171295e-08	0.266350746992482	0.25	0.035	0.000573137810260971	VI muscle fibers
Qk	5.31559724732566e-08	0.671833939558077	0.667	0.233	0.000685712044905011	VI muscle fibers
Etfa	5.43151743176267e-08	0.71578174954224	0.75	0.286	0.000700665748697385	VI muscle fibers
Ppm1b	6.22463280008208e-08	0.630812475498774	0.625	0.198	0.000802977631210588	VI muscle fibers
Tuba1a	6.23755853585789e-08	0.476612088857913	0.667	0.202	0.000804645051125668	VI muscle fibers
Rpsa	6.30558542024729e-08	0.773781631959063	1	0.971	0.0008134205192119	VI muscle fibers
Cox4i1	6.38615674695185e-08	0.623904954280805	1	0.997	0.000823814220356788	VI muscle fibers
Bag3	6.38631731092786e-08	0.51900061357536	0.667	0.205	0.000823834933109694	VI muscle fibers
Prdx2	7.53415617385763e-08	0.808663093561069	0.75	0.313	0.000971906146427634	VI muscle fibers
Homer2	8.13825609998793e-08	0.277175520884073	0.208	0.026	0.00104983503689844	VI muscle fibers
Cyc1	9.99521583185029e-08	0.872306267480045	0.958	0.84	0.00128938284230869	VI muscle fibers
Ndufa9	1.06385909397997e-07	0.731155963546638	0.833	0.382	0.00137237823123416	VI muscle fibers
Oxct1	1.07540742782256e-07	0.684828841070944	0.75	0.283	0.0013872755818911	VI muscle fibers
Tomm20	1.0809567423895e-07	0.67549463173891	0.792	0.34	0.00139443419768246	VI muscle fibers
Got2	1.09954675176929e-07	0.75867953376679	0.875	0.423	0.00141841530978239	VI muscle fibers
Mt2	1.17059836360542e-07	0.569680044369572	0.5	0.135	0.00151007188905099	VI muscle fibers
Col1a1	1.22955878574503e-07	1.00837870889634	0.917	0.521	0.00158613083361109	VI muscle fibers
Tmem65	1.29454080498809e-07	0.581592510522161	0.542	0.158	0.00166995763843464	VI muscle fibers
Gsn	1.29677442798446e-07	1.06015459285421	1	0.896	0.00167283901209995	VI muscle fibers
Acads	1.33005521573969e-07	0.467500779962118	0.542	0.15	0.00171577122830421	VI muscle fibers
Ndufa2	1.36869356538902e-07	0.600045689486381	1	0.944	0.00176561469935183	VI muscle fibers
Pnpla2	1.72603590098899e-07	0.683186744373623	0.75	0.32	0.0022265863122758	VI muscle fibers
Ndufa10	1.82990490077518e-07	0.819739562955126	0.875	0.527	0.00236057732199998	VI muscle fibers
Mknk2	1.88454812689526e-07	0.603699810789694	0.708	0.258	0.00243106708369488	VI muscle fibers
Asnsd1	1.90580430510464e-07	0.473414813760296	0.667	0.21	0.00245848755358498	VI muscle fibers
Cox8a	1.92107975042167e-07	0.6413788110411	0.833	0.352	0.00247819287804395	VI muscle fibers
Apobec2	1.95798816766983e-07	0.987713701274569	0.917	0.581	0.00252580473629408	VI muscle fibers
Gm11808	2.01300418839401e-07	0.830579141870322	0.833	0.424	0.00259677540302828	VI muscle fibers
Etfdh	2.16161669734596e-07	0.526990637685893	0.5	0.138	0.00278848553957629	VI muscle fibers
Fzd9	2.17518834789542e-07	0.311860202928015	0.25	0.039	0.00280599296878509	VI muscle fibers
Ndufb9	2.19686156115668e-07	0.619196480764471	1	0.989	0.00283395141389211	VI muscle fibers
Ndufv1	2.20879907920668e-07	0.763230268298975	0.917	0.49	0.00284935081217662	VI muscle fibers
Htra3	2.23938627101369e-07	0.522153883158155	0.5	0.14	0.00288880828960766	VI muscle fibers
Xirp1	2.32955841383555e-07	0.612319335908787	0.583	0.186	0.00300513035384787	VI muscle fibers
S100a10	2.48790100369897e-07	0.640280350243727	0.667	0.247	0.00320939229477167	VI muscle fibers
Emp1	2.52377301400525e-07	0.464353943872504	0.417	0.1	0.00325566718806677	VI muscle fibers
Retreg1	3.06537826860803e-07	0.720148491550122	0.542	0.173	0.00395433796650435	VI muscle fibers
Acsl1	3.22862250885345e-07	0.65224190061181	0.667	0.243	0.00416492303642095	VI muscle fibers
Cdh13	3.37849817986471e-07	0.449763752159809	0.5	0.137	0.00435826265202547	VI muscle fibers
Serf2	3.51403439485155e-07	0.589944462798226	1	0.976	0.0045331043693585	VI muscle fibers
Lynx1	3.71304245872875e-07	0.521225091247769	0.542	0.165	0.00478982477176009	VI muscle fibers
Slc16a1	3.97268594705657e-07	0.391445966974015	0.417	0.1	0.00512476487170298	VI muscle fibers
Agpat3	4.00436099867076e-07	0.421573790881873	0.542	0.154	0.00516562568828527	VI muscle fibers
Ly6a	4.02525121830271e-07	0.743979586797665	0.75	0.322	0.00519257407161049	VI muscle fibers
Vim	4.05641876978892e-07	0.794203060010366	0.792	0.314	0.00523278021302771	VI muscle fibers
Tsc22d4	4.64995093352264e-07	0.32856614343818	0.375	0.082	0.0059984367042442	VI muscle fibers
Il11ra1	4.72053126766731e-07	0.473592590340424	0.458	0.12	0.00608948533529083	VI muscle fibers
Ly6c1	4.7488842764534e-07	0.741747209025459	0.75	0.341	0.00612606071662488	VI muscle fibers
Anxa1	5.5543382674917e-07	0.368794354389046	0.375	0.084	0.00716509636506429	VI muscle fibers
Rps19	6.76827490457224e-07	0.598476075496743	1	0.874	0.00873107462689819	VI muscle fibers
Serpinf1	7.20643460607397e-07	0.736020388487154	0.667	0.257	0.00929630064183542	VI muscle fibers
Akap1	7.2723371179633e-07	0.369929887734477	0.375	0.086	0.00938131488217266	VI muscle fibers
Hes1	7.65057899234165e-07	0.394562563465793	0.333	0.07	0.00986924690012073	VI muscle fibers
Jun	7.67378409241603e-07	0.436930205346017	0.5	0.141	0.00989918147921667	VI muscle fibers
Hint2	7.81905509045598e-07	0.446984442747863	0.542	0.163	0.0100865810666882	VI muscle fibers
Txn2	8.20811409066754e-07	0.669576074184982	0.792	0.375	0.0105884671769611	VI muscle fibers
Elovl1	8.48813220046195e-07	0.257391734300838	0.25	0.042	0.0109496905385959	VI muscle fibers
Ppp1r1a	9.3588197339734e-07	0.514128486748844	0.667	0.238	0.0120728774568257	VI muscle fibers
Ogdh	1.01112336406823e-06	0.644799776366302	0.917	0.48	0.0130434913964802	VI muscle fibers
Polr2l	1.01488986080438e-06	0.445140031194028	0.792	0.291	0.0130920792043765	VI muscle fibers
Slc44a2	1.01797710991675e-06	0.42015233853983	0.625	0.202	0.013131904717926	VI muscle fibers
Fbln1	1.05747681406641e-06	0.279319054127702	0.292	0.056	0.0136414509014567	VI muscle fibers
Hspb1	1.07101600637476e-06	0.844303600042055	0.917	0.57	0.0138161064822344	VI muscle fibers
Echs1	1.07972859229e-06	0.483026282678752	0.583	0.187	0.013928498840541	VI muscle fibers
Ppib	1.08933407435647e-06	0.508144926984473	0.583	0.19	0.0140524095591985	VI muscle fibers
Capns1	1.09026062912201e-06	0.568292738347801	0.833	0.366	0.0140643621156739	VI muscle fibers
Dgat2	1.12378612505548e-06	0.303507106568689	0.25	0.043	0.0144968410132157	VI muscle fibers
Ndufs1	1.20427022287859e-06	0.605014900115572	0.792	0.351	0.0155350858751338	VI muscle fibers
Atp5c1	1.2762954632595e-06	0.593079828143665	1	0.948	0.0164642114760476	VI muscle fibers
Wwtr1	1.31220013079788e-06	0.303637252455334	0.333	0.071	0.0169273816872926	VI muscle fibers
Gas1	1.44110565624766e-06	0.427742096197005	0.333	0.074	0.0185902629655948	VI muscle fibers
Canx	1.46131960942753e-06	0.4418095393535	0.583	0.183	0.0188510229616151	VI muscle fibers
Serpinh1	1.46322766272805e-06	0.714972133164176	0.667	0.268	0.0188756368491919	VI muscle fibers
Atp5j2	1.47247235588757e-06	0.577461185546629	1	0.999	0.0189948933909497	VI muscle fibers
Ptgis	1.48680247308682e-06	0.295202095734357	0.25	0.044	0.01917975190282	VI muscle fibers
Rps12	1.64709378437848e-06	0.601364342359673	1	0.971	0.0212475098184824	VI muscle fibers
Anxa4	1.69086517297356e-06	0.253229825259041	0.25	0.044	0.0218121607313589	VI muscle fibers
Calr	1.71378093212619e-06	0.629961442067485	0.708	0.292	0.0221077740244279	VI muscle fibers
Ghitm	1.74487287658211e-06	0.607139771982203	0.833	0.399	0.0225088601079092	VI muscle fibers
Sparcl1	1.74511102851322e-06	0.585415412875216	0.542	0.177	0.0225119322678205	VI muscle fibers
Col6a1	1.75485240000053e-06	0.552015921405306	0.625	0.227	0.0226375959600069	VI muscle fibers
Ccn1	1.85747890925843e-06	0.26994998804655	0.208	0.032	0.0239614779294338	VI muscle fibers
Chpt1	1.87616873115608e-06	0.569747324313042	0.625	0.227	0.0242025766319135	VI muscle fibers
Myh1	1.94176164639127e-06	0.99909255733982	0.958	0.876	0.0250487252384474	VI muscle fibers
Eif4a1	2.07261430217187e-06	0.410367160627815	0.583	0.189	0.0267367244980171	VI muscle fibers
Atp5mpl	2.14838600098159e-06	0.534476157191564	1	0.991	0.0277141794126625	VI muscle fibers
Mxra8	2.2322308855679e-06	0.344577192092947	0.333	0.075	0.028795778423826	VI muscle fibers
Cox19	2.48636893031252e-06	0.387965398239053	0.458	0.129	0.0320741592010315	VI muscle fibers
Ankrd40	2.79154293156876e-06	0.444236086903247	0.75	0.284	0.036010903817237	VI muscle fibers
Aco2	2.96004553930818e-06	0.725049836913108	0.958	0.834	0.0381845874570756	VI muscle fibers
Atp5d	2.97103506665922e-06	0.577334957308946	0.958	0.938	0.0383263523599039	VI muscle fibers
Emc9	3.19980432693667e-06	0.359178237354559	0.375	0.093	0.0412774758174831	VI muscle fibers
Col15a1	3.20283878734225e-06	0.435664607605522	0.417	0.114	0.041316620356715	VI muscle fibers
Myoc	3.20362095417157e-06	0.480379695394303	0.5	0.151	0.0413267103088133	VI muscle fibers
Pam	3.4459428798141e-06	0.274063328676207	0.292	0.06	0.0444526631496019	VI muscle fibers
Cfl2	3.85728772746741e-06	0.662666509681723	0.917	0.515	0.0497590116843296	VI muscle fibers
Gm11716	4.47951664835271e-06	0.358927693344744	0.5	0.151	0.05778576476375	VI muscle fibers
Ybx1	4.68145608371294e-06	0.888630089619267	0.958	0.855	0.0603907834798969	VI muscle fibers
Hspb2	4.69019878267649e-06	0.572933255031889	0.708	0.301	0.0605035642965267	VI muscle fibers
Atp5j	5.0074472149829e-06	0.562011024643782	1	0.992	0.0645960690732795	VI muscle fibers
Ptms	5.06195537146995e-06	0.5665563856239	0.667	0.262	0.0652992242919624	VI muscle fibers
Rps28	5.27201814030992e-06	0.499417874256931	1	0.984	0.068009034009998	VI muscle fibers
Pmp22	5.53043356323872e-06	0.355205979364003	0.417	0.115	0.0713425929657795	VI muscle fibers
Bola3	5.53340481539041e-06	0.786461162821045	0.875	0.739	0.0713809221185363	VI muscle fibers
Uqcrc2	5.56588343886016e-06	0.592023553508887	0.917	0.473	0.071799896361296	VI muscle fibers
Rgcc	5.76464756862942e-06	0.739495063053424	0.542	0.201	0.0743639536353195	VI muscle fibers
Psma1	5.90984514895043e-06	0.42415704629073	0.583	0.201	0.0762370024214605	VI muscle fibers
Dlst	6.17264526310315e-06	0.358199384860583	0.583	0.192	0.0796271238940307	VI muscle fibers
Tmem134	6.26905428170729e-06	0.551364808981094	0.708	0.298	0.080870800234024	VI muscle fibers
Fus	6.57214019217868e-06	0.36533019663771	0.458	0.134	0.0847806084791049	VI muscle fibers
Ptprb	6.83260881130334e-06	0.2694075923537	0.292	0.062	0.0881406536658131	VI muscle fibers
Eef1g	6.90433970998022e-06	0.579059357828731	1	0.558	0.0890659822587448	VI muscle fibers
Ptpn3	6.98206514082955e-06	0.377903745606453	0.333	0.082	0.0900686403167013	VI muscle fibers
Ywhaq	7.56122052502749e-06	0.292155337167365	0.333	0.079	0.0975397447728546	VI muscle fibers
Col5a1	7.89120864604156e-06	0.333807341106071	0.458	0.134	0.101796591533936	VI muscle fibers
Ephx1	7.91831035992202e-06	0.314049691694017	0.292	0.064	0.102146203642994	VI muscle fibers
Uqcrc1	7.96297147951196e-06	0.588225978802986	0.958	0.848	0.102722332085704	VI muscle fibers
Ndufa4	8.00320662971254e-06	0.537426238943172	1	0.998	0.103241365523292	VI muscle fibers
Cat	8.02981044216065e-06	0.437995318012255	0.458	0.142	0.103584554703872	VI muscle fibers
Atp5f1	8.21065591450852e-06	0.627295543481579	0.958	0.903	0.10591746129716	VI muscle fibers
Bcam	8.630205933508e-06	0.322990664775921	0.417	0.116	0.111329656542253	VI muscle fibers
Plbd1	8.89482717204558e-06	0.289888295837889	0.25	0.049	0.114743270519388	VI muscle fibers
Vgll2	9.04099988870769e-06	0.374987544240843	0.458	0.138	0.116628898564329	VI muscle fibers
Gatd3a	9.1062062550094e-06	0.508327971169071	0.708	0.288	0.117470060689621	VI muscle fibers
Pdha1	9.42105547753111e-06	0.580537444971284	0.958	0.53	0.121531615660151	VI muscle fibers
Ndufb5	9.99957917601495e-06	0.614227484824996	1	0.933	0.128994571370593	VI muscle fibers
Dmpk	1.06004394582506e-05	0.408319785538411	0.708	0.267	0.136745669011433	VI muscle fibers
Fndc5	1.08822542469543e-05	0.532383896456112	0.417	0.126	0.14038107978571	VI muscle fibers
Slc20a2	1.10465272450914e-05	0.315211281966825	0.292	0.066	0.142500201461679	VI muscle fibers
Sin3b	1.2032533334302e-05	0.292727267815446	0.333	0.082	0.155219680012496	VI muscle fibers
Bckdk	1.22752830015871e-05	0.467834834474909	0.708	0.298	0.158351150720473	VI muscle fibers
Tns1	1.22860115955426e-05	0.565894998817435	0.583	0.221	0.1584895495825	VI muscle fibers
Dbi	1.23103382239585e-05	0.610604742238724	0.875	0.488	0.158803363089065	VI muscle fibers
Sh3glb1	1.29140291320088e-05	0.629084781599159	0.875	0.487	0.166590975802913	VI muscle fibers
Actb	1.33019694648318e-05	0.877132015246543	0.917	0.749	0.17159540609633	VI muscle fibers
Tpt1	1.3577628763253e-05	0.490405663405668	1	1	0.175151411045964	VI muscle fibers
Ehd2	1.44510095176394e-05	0.316955422869428	0.417	0.119	0.186418022777549	VI muscle fibers
Cct4	1.46840845683299e-05	0.40473825213285	0.583	0.208	0.189424690931455	VI muscle fibers
Hcfc1r1	1.50998408735123e-05	0.459081416880612	0.75	0.324	0.194787947268308	VI muscle fibers
Rps5	1.74839987473238e-05	0.465629969057653	1	0.953	0.225543583840477	VI muscle fibers
Sdhc	1.80784729428896e-05	0.590077339982142	0.792	0.421	0.233212300963275	VI muscle fibers
Gpx4	1.91806308827445e-05	0.628215075779129	0.958	0.886	0.247430138387404	VI muscle fibers
Cav1	1.99732494748252e-05	0.455276440525768	0.542	0.199	0.257654918225245	VI muscle fibers
Uqcr10	2.01492918131075e-05	0.497588130116247	1	0.991	0.259925864389086	VI muscle fibers
Dusp22	2.0216982408703e-05	0.305437399140468	0.375	0.103	0.260799073072268	VI muscle fibers
Rap1a	2.05538277616129e-05	0.326813834104561	0.5	0.16	0.265144378124806	VI muscle fibers
Fn1	2.06012452927539e-05	0.468958516314478	0.583	0.223	0.265756064276525	VI muscle fibers
Axl	2.06421033324976e-05	0.310400189898607	0.417	0.12	0.266283132989219	VI muscle fibers
Tufm	2.16888964635564e-05	0.499970423752184	0.625	0.256	0.279786764379877	VI muscle fibers
Coq10a	2.21880704278197e-05	0.648640912714953	0.833	0.476	0.286226108518874	VI muscle fibers
Ndufa13	2.23687725573595e-05	0.500023590085624	1	0.981	0.288557165989937	VI muscle fibers
Psmb10	2.39857784503423e-05	0.307677609281417	0.292	0.069	0.309416542009415	VI muscle fibers
Inppl1	2.55956331757537e-05	0.422072128683642	0.417	0.128	0.330183667967222	VI muscle fibers
Hspg2	2.66318324211985e-05	0.365780563844986	0.542	0.189	0.34355063823346	VI muscle fibers
Ndufs8	2.73079097553365e-05	0.671699822700038	0.833	0.485	0.352272035843841	VI muscle fibers
Dnaja4	2.80678141630656e-05	0.34515231470008	0.417	0.126	0.362074802703546	VI muscle fibers
Ssh2	2.87269832319853e-05	0.306522066535708	0.292	0.07	0.370578083692611	VI muscle fibers
Cox5a	2.88826547516774e-05	0.479701076607728	1	0.985	0.372586246296639	VI muscle fibers
Taf10	2.88931068706516e-05	0.487740632172488	0.667	0.274	0.372721078631406	VI muscle fibers
Dlat	2.95624839870573e-05	0.365704554517453	0.625	0.237	0.38135604343304	VI muscle fibers
Serping1	3.01371332751444e-05	0.454040160460606	0.5	0.181	0.388769019249363	VI muscle fibers
Lrp1	3.27315247814383e-05	0.450462172697088	0.5	0.171	0.422236669680554	VI muscle fibers
Clip4	3.66090054578208e-05	0.336500444447171	0.417	0.127	0.472256170405889	VI muscle fibers
Nme2	3.68446965977431e-05	0.586185607296416	1	0.946	0.475296586110886	VI muscle fibers
Pdhb	3.94719852004371e-05	0.462148958317217	0.792	0.357	0.509188609085638	VI muscle fibers
Tomm5	3.9633094523448e-05	0.409704108408952	0.667	0.268	0.511266919352479	VI muscle fibers
Ccdc80	4.12219166471883e-05	0.320793109071675	0.375	0.107	0.531762724748729	VI muscle fibers
Ndufab1	4.23232757839745e-05	0.60207341438531	0.958	0.715	0.545970257613271	VI muscle fibers
Fndc1	4.37280867231035e-05	0.331814515162928	0.375	0.109	0.564092318728035	VI muscle fibers
Ifngr1	4.44826750399905e-05	0.417210017596744	0.417	0.133	0.573826508015877	VI muscle fibers
Cycs	4.61846746975149e-05	0.451287613178613	1	0.964	0.595782303597942	VI muscle fibers
Ugp2	4.62973851590564e-05	0.641186712102814	0.958	0.727	0.597236268551827	VI muscle fibers
Psmb4	4.97671112896542e-05	0.426364383177243	0.833	0.383	0.641995735636539	VI muscle fibers
Ccl6	5.3425600684697e-05	0.274869337112139	0.417	0.126	0.689190248832591	VI muscle fibers
Tm4sf1	5.38156519509238e-05	0.383626462514716	0.292	0.076	0.694221910166916	VI muscle fibers
Ivns1abp	5.64096735492604e-05	0.443853819369189	0.458	0.164	0.727684788785459	VI muscle fibers
Pdlim5	5.64721586196735e-05	0.595436898404519	0.875	0.493	0.728490846193788	VI muscle fibers
Hipk1	5.71431865136194e-05	0.259563758981092	0.292	0.073	0.737147106025691	VI muscle fibers
Itgb5	5.74387584179745e-05	0.302789874371785	0.417	0.129	0.740959983591871	VI muscle fibers
Mfge8	5.7452795424184e-05	0.339008820501435	0.5	0.174	0.741141060971973	VI muscle fibers
Perm1	6.10109381421984e-05	0.345679711906059	0.458	0.154	0.787041102034359	VI muscle fibers
Nedd8	6.52694707309144e-05	0.564443960182778	0.708	0.345	0.841976172428796	VI muscle fibers
Epn1	6.6190794987065e-05	0.375849111922996	0.583	0.226	0.853861255333139	VI muscle fibers
Pebp1	6.62210846318418e-05	0.576810697750545	0.792	0.461	0.854251991750759	VI muscle fibers
Rps4x	6.71970103037041e-05	0.590343663411983	0.958	0.848	0.866841432917783	VI muscle fibers
Loxl1	6.77421522833294e-05	0.271715396104219	0.333	0.091	0.87387376445495	VI muscle fibers
Nbl1	6.7798915265701e-05	0.391445966974015	0.333	0.095	0.874606006927543	VI muscle fibers
Jup	6.81033784343564e-05	0.301164302322743	0.417	0.131	0.878533581803198	VI muscle fibers
Sdhaf4	7.20612949371389e-05	0.408465441198993	0.458	0.163	0.929590704689092	VI muscle fibers
C1qc	7.3287552663547e-05	0.286615993753588	0.417	0.129	0.945409429359756	VI muscle fibers
Ndufa1	7.68779411787041e-05	0.51680406086186	0.958	0.844	0.991725441205282	VI muscle fibers
Atp5md	7.75618324835276e-05	0.446068352802622	1	0.986	1	VI muscle fibers
Actr1b	7.81596448857019e-05	0.296298547150927	0.417	0.131	1	VI muscle fibers
Mcee	7.85660982529488e-05	0.380630210054796	0.542	0.207	1	VI muscle fibers
S100a4	8.24833575813063e-05	0.523842938166188	0.417	0.143	1	VI muscle fibers
Gabarap	8.38947489009084e-05	0.498429451756697	0.75	0.385	1	VI muscle fibers
Letm1	8.56647076813138e-05	0.401120315058438	0.417	0.142	1	VI muscle fibers
Fth1	8.62012442860311e-05	0.496418551341059	1	1	1	VI muscle fibers
Calu	9.18757924088766e-05	0.378366904954515	0.458	0.159	1	VI muscle fibers
Nfe2l1	9.19639837137802e-05	0.364261137647785	0.708	0.297	1	VI muscle fibers
Cox7b	9.26930124258937e-05	0.546421612710551	0.958	0.971	1	VI muscle fibers
Rhoa	9.34487320141115e-05	0.395563441428412	0.583	0.237	1	VI muscle fibers
Pecam1	9.47985919051987e-05	0.432648112628035	0.333	0.095	1	VI muscle fibers
Ccdc28b	9.81204418371297e-05	0.254379383121368	0.292	0.076	1	VI muscle fibers
Eef1a2	9.85135610334365e-05	0.495565737543759	1	0.941	1	VI muscle fibers
Gtf2i	0.000106153691636085	0.368426265162661	0.458	0.158	1	VI muscle fibers
Itm2b	0.000107167366078869	0.542704523362884	0.833	0.472	1	VI muscle fibers
Ssc5d	0.000108425007789863	0.344559223205236	0.208	0.044	1	VI muscle fibers
Rps15a	0.000109986308551556	0.449896927697769	1	0.935	1	VI muscle fibers
Rcan2	0.000111409659969837	0.317503039137491	0.375	0.116	1	VI muscle fibers
Abi3bp	0.000118012277087611	0.320450043167296	0.25	0.061	1	VI muscle fibers
Gm26532	0.000119169287364546	0.251449818813755	0.208	0.044	1	VI muscle fibers
Farsa	0.00012230481704311	0.276980812058501	0.25	0.06	1	VI muscle fibers
Aurkaip1	0.000130700952318668	0.388866569134042	0.583	0.24	1	VI muscle fibers
Gdi2	0.000140237140064833	0.361664026161745	0.458	0.165	1	VI muscle fibers
Rpl36	0.000141480751180793	0.419669375427473	1	0.989	1	VI muscle fibers
Acox1	0.000145595859619791	0.359871039042569	0.375	0.122	1	VI muscle fibers
Fabp5	0.000151524080022676	0.415937172420108	0.333	0.103	1	VI muscle fibers
Grn	0.0001572414685926	0.350291953341797	0.458	0.166	1	VI muscle fibers
Ndufb10	0.000159632014683517	0.453636183762459	1	0.845	1	VI muscle fibers
Cd34	0.000165758165405863	0.284473111754137	0.417	0.138	1	VI muscle fibers
Tfrc	0.00017219492387481	0.332029656997909	0.458	0.165	1	VI muscle fibers
Ahnak	0.000173943520358499	0.401994355819169	0.708	0.325	1	VI muscle fibers
Scarf2	0.00017404854665729	0.274160483128642	0.167	0.031	1	VI muscle fibers
Pf4	0.000174154828223238	0.341360735537706	0.375	0.122	1	VI muscle fibers
Uaca	0.000177334769201813	0.344639356457916	0.458	0.164	1	VI muscle fibers
Rplp1	0.000177579997561911	0.361390577839746	1	0.999	1	VI muscle fibers
Mapkapk2	0.000178553113748985	0.494170460242218	0.667	0.319	1	VI muscle fibers
Nxn	0.000185950965770345	0.317503039137491	0.375	0.122	1	VI muscle fibers
Idh3b	0.000189220893458944	0.520257300458695	0.875	0.531	1	VI muscle fibers
Smpx	0.00019240412425234	0.454458946619363	0.958	0.698	1	VI muscle fibers
Col1a2	0.00019294716606093	1.04585942141406	0.875	0.659	1	VI muscle fibers
Rpl39	0.000203115119532807	0.475881267216031	1	0.973	1	VI muscle fibers
Cavin3	0.000206480087535638	0.258806542836475	0.333	0.099	1	VI muscle fibers
Pcbp4	0.000214186309351456	0.305997125642499	0.333	0.102	1	VI muscle fibers
Lamc1	0.00021747459260833	0.319025286984725	0.458	0.166	1	VI muscle fibers
Pgam1	0.000222763315398831	0.26882668031006	0.25	0.063	1	VI muscle fibers
Polb	0.000229240938953058	0.353613893448276	0.417	0.148	1	VI muscle fibers
Sptbn1	0.000230329295124935	0.319221238773262	0.5	0.189	1	VI muscle fibers
Slc25a20	0.00023145607869405	0.264404900815718	0.333	0.101	1	VI muscle fibers
Jund	0.000231512628670986	0.321098125043739	0.458	0.167	1	VI muscle fibers
Yif1b	0.000232503831358082	0.28019687285931	0.417	0.142	1	VI muscle fibers
Ppp2ca	0.000241222205427064	0.43641092340362	0.5	0.21	1	VI muscle fibers
Macf1	0.000242327817738017	0.267665557478056	0.25	0.064	1	VI muscle fibers
Dnaja3	0.000242817578487635	0.290865240830581	0.458	0.165	1	VI muscle fibers
Atp5l	0.00024656199102929	0.51277783929828	1	0.993	1	VI muscle fibers
Ppp1r11	0.000260107865699696	0.276997991191991	0.417	0.142	1	VI muscle fibers
Mrpl12	0.000268468044203664	0.429849479275362	0.792	0.434	1	VI muscle fibers
Mfn1	0.000272038928400481	0.455064074656097	0.458	0.18	1	VI muscle fibers
Wsb2	0.000276050015665695	0.315698172209565	0.5	0.191	1	VI muscle fibers
Pnkd	0.000295399128733641	0.291329615193934	0.5	0.19	1	VI muscle fibers
Ifitm2	0.000297868165349745	0.545897891413593	0.583	0.261	1	VI muscle fibers
Myl6	0.000316094424596823	0.409858004087896	0.833	0.443	1	VI muscle fibers
Serpinb6a	0.0003170588925964	0.624413034948457	0.75	0.456	1	VI muscle fibers
Six1	0.000321039303023695	0.308766025056081	0.375	0.126	1	VI muscle fibers
Trp53inp2	0.000321451364217047	0.360419071353391	0.708	0.332	1	VI muscle fibers
Hsp90aa1	0.000325278009658696	0.29899971820942	0.375	0.126	1	VI muscle fibers
Mrps18a	0.000336581542848991	0.408440586216334	0.583	0.26	1	VI muscle fibers
Csnk1g2	0.000340410616883697	0.273274905149273	0.417	0.145	1	VI muscle fibers
Sgcg	0.000344144011451818	0.41001942451222	0.542	0.233	1	VI muscle fibers
Kars	0.000347514843968717	0.341053746486459	0.458	0.174	1	VI muscle fibers
Naca	0.000357959713562951	0.477837749676396	0.792	0.459	1	VI muscle fibers
Prnp	0.00036555497729125	0.413170738128731	0.5	0.207	1	VI muscle fibers
Hnrnpa2b1	0.000367453216155468	0.431034120130939	0.75	0.387	1	VI muscle fibers
Gtf2a2	0.000367996035329486	0.269031681381934	0.417	0.145	1	VI muscle fibers
Decr1	0.000375148657503075	0.300081604305032	0.375	0.127	1	VI muscle fibers
Rp9	0.000385184533190135	0.296721639853021	0.5	0.192	1	VI muscle fibers
Arpp19	0.00040350930146608	0.378549524580188	0.708	0.336	1	VI muscle fibers
Amotl1	0.000406648842496688	0.362589416671754	0.708	0.336	1	VI muscle fibers
Taldo1	0.000416369300284164	0.312428008834822	0.583	0.246	1	VI muscle fibers
Anapc11	0.000431346997180786	0.308734916064459	0.417	0.152	1	VI muscle fibers
Angptl7	0.000438557352559685	0.26515299263486	0.167	0.034	1	VI muscle fibers
Thap12	0.000456247991986961	0.295729755976969	0.5	0.195	1	VI muscle fibers
Anxa6	0.000486631592130935	0.428172901467978	0.583	0.274	1	VI muscle fibers
Abra	0.00049061301790742	0.512848556124402	0.625	0.317	1	VI muscle fibers
Ppp1r12b	0.000492653324768764	0.305110992271278	0.458	0.175	1	VI muscle fibers
Plec	0.000496203044053678	0.382282545285825	0.917	0.493	1	VI muscle fibers
Srsf2	0.000511648530376738	0.261109118688627	0.417	0.15	1	VI muscle fibers
Glmp	0.000548830905465152	0.280764081453559	0.292	0.089	1	VI muscle fibers
Cab39	0.000549239101166209	0.309734195575355	0.458	0.179	1	VI muscle fibers
Dmac2	0.000560527460757229	0.275667214378796	0.292	0.088	1	VI muscle fibers
Cxcl12	0.000571391653358143	0.335422599764321	0.375	0.132	1	VI muscle fibers
Col3a1	0.000573050429770651	0.673202215688671	0.792	0.605	1	VI muscle fibers
Nenf	0.000592641461426217	0.440011501041522	0.75	0.439	1	VI muscle fibers
Gde1	0.000603375044353802	0.263745141787945	0.417	0.151	1	VI muscle fibers
Itgb1	0.000608299232695382	0.508996230628796	0.5	0.226	1	VI muscle fibers
Kremen1	0.000618981679836907	0.263030388700871	0.25	0.07	1	VI muscle fibers
Mrpl30	0.000625251104468215	0.531033690423175	0.792	0.492	1	VI muscle fibers
Fkbp4	0.000631430158625927	0.277175520884073	0.5	0.199	1	VI muscle fibers
Lims1	0.000633547186075835	0.255529857696602	0.25	0.069	1	VI muscle fibers
Hk2	0.0006380731479863	0.359231931017927	0.583	0.262	1	VI muscle fibers
Timm17a	0.000691605909531296	0.425334454009564	0.625	0.316	1	VI muscle fibers
B2m	0.000699572470460657	0.366400048404119	0.667	0.314	1	VI muscle fibers
Mief2	0.000710223954959251	0.267443684478742	0.417	0.155	1	VI muscle fibers
Oaz2	0.00071876121727161	0.401735843066448	0.458	0.192	1	VI muscle fibers
Tagln2	0.000719846615919002	0.329508805215759	0.375	0.138	1	VI muscle fibers
Wasf2	0.000720487440931122	0.307677609281417	0.25	0.071	1	VI muscle fibers
Egfl7	0.000726603924947506	0.252690197408766	0.375	0.131	1	VI muscle fibers
Gys1	0.000726994166794996	0.367256501406944	0.667	0.331	1	VI muscle fibers
Vamp8	0.00073180923116601	0.327334568649427	0.417	0.161	1	VI muscle fibers
Bcap31	0.000736059236031273	0.291449147489531	0.375	0.135	1	VI muscle fibers
Rpl29	0.000738631846111762	0.43682976359843	1	0.899	1	VI muscle fibers
Rps11	0.000745681869314328	0.405658375147177	0.958	0.915	1	VI muscle fibers
Acta2	0.000749369648249275	0.286340715893248	0.375	0.134	1	VI muscle fibers
Ndufb8	0.000760876948804885	0.385777216887323	1	0.963	1	VI muscle fibers
Eef1a1	0.000807495990443208	0.648071898331549	0.875	0.672	1	VI muscle fibers
Hadh	0.000835165515793819	0.333212701388555	0.5	0.208	1	VI muscle fibers
Cd81	0.000863739443512598	0.377573792392457	0.667	0.322	1	VI muscle fibers
Rpl38	0.000922647007245178	0.35645749432972	1	0.99	1	VI muscle fibers
Ly6e	0.000927611675778078	0.482655838450015	0.5	0.239	1	VI muscle fibers
Guk1	0.000937813237304327	0.289299079966563	0.375	0.138	1	VI muscle fibers
Eny2	0.000958927596957195	0.281021977280365	0.333	0.115	1	VI muscle fibers
Gng11	0.000959319900996872	0.28201272588807	0.417	0.158	1	VI muscle fibers
Ndufa3	0.000967282985842983	0.417642233975808	1	0.979	1	VI muscle fibers
Ppp2r5c	0.000968788354123945	0.31422045514819	0.333	0.117	1	VI muscle fibers
Sdhd	0.000991278447398536	0.343387549904015	0.625	0.298	1	VI muscle fibers
Fdx1	0.0009989305617998	0.326293287448765	0.5	0.216	1	VI muscle fibers
Mmadhc	0.00100721183812263	0.327279745634814	0.5	0.216	1	VI muscle fibers
Sod3	0.00100739573239476	0.25668125044797	0.25	0.073	1	VI muscle fibers
Fh1	0.00101623575761924	0.495047745183139	0.667	0.378	1	VI muscle fibers
Bag6	0.00101748789048967	0.291274698270348	0.5	0.211	1	VI muscle fibers
Tmem59	0.00102141024416857	0.326799762806218	0.458	0.19	1	VI muscle fibers
Rpl13a	0.00104556608562387	0.468152263209284	1	0.892	1	VI muscle fibers
Rpl31	0.00105196491883965	0.425750239201122	0.917	0.804	1	VI muscle fibers
Cavin4	0.0010729276428957	0.293479293078441	0.417	0.163	1	VI muscle fibers
Btbd1	0.00107463856372707	0.286258625646512	0.458	0.185	1	VI muscle fibers
Twf2	0.0010845935306999	0.290286550943437	0.5	0.211	1	VI muscle fibers
Foxn3	0.00119166449745323	0.31076358915516	0.417	0.165	1	VI muscle fibers
3425401B19Rik	0.00119444125039215	0.367549065258816	0.542	0.249	1	VI muscle fibers
Rps29	0.00121407510667478	0.383551767594257	1	0.996	1	VI muscle fibers
Mfn2	0.00123061489321889	0.348319593778763	0.583	0.281	1	VI muscle fibers
Slc25a5	0.0012318594366762	0.283051383269786	0.417	0.164	1	VI muscle fibers
Gstm5	0.00125305695903328	0.346508868670165	0.583	0.277	1	VI muscle fibers
Rpl23	0.00125906693799582	0.431898855254202	1	0.977	1	VI muscle fibers
Cs	0.00128079542420328	0.479585697002831	0.833	0.532	1	VI muscle fibers
Cox7a2	0.00135174499014854	0.41114987347432	0.958	0.946	1	VI muscle fibers
Yipf7	0.0013667519064617	0.362702309791223	0.417	0.171	1	VI muscle fibers
Sdha	0.00138823876552609	0.447784493210068	0.875	0.54	1	VI muscle fibers
Mrfap1	0.00141939703277696	0.282097239818025	0.708	0.343	1	VI muscle fibers
Rps10	0.00142426319926892	0.346318398163624	1	0.943	1	VI muscle fibers
Uqcrfs1	0.00143287023083583	0.537797392642476	0.875	0.765	1	VI muscle fibers
Mrps36	0.0014950764124012	0.382876815815132	0.75	0.419	1	VI muscle fibers
Fau	0.00151091486300585	0.383774166127938	1	0.961	1	VI muscle fibers
Usp13	0.00155310293643736	0.266200973305258	0.625	0.284	1	VI muscle fibers
Tomm22	0.00155327633708871	0.361058705609441	0.375	0.148	1	VI muscle fibers
Rpl3	0.00158725195053974	0.305308262319428	0.542	0.24	1	VI muscle fibers
Myl9	0.0016148710884702	0.302929294383254	0.333	0.122	1	VI muscle fibers
Ndufs4	0.00161799290658147	0.408346141187274	0.917	0.642	1	VI muscle fibers
Crat	0.00161856929236298	0.534308406562596	0.667	0.44	1	VI muscle fibers
Gas6	0.00165379897158325	0.310851857076561	0.375	0.147	1	VI muscle fibers
Coa3	0.00171911030089775	0.38781021133621	0.542	0.265	1	VI muscle fibers
Psmc5	0.00173111995404789	0.309625881070939	0.5	0.223	1	VI muscle fibers
Rps18	0.00173899014603009	0.388075414256256	1	0.765	1	VI muscle fibers
Itgb1bp2	0.00181778045222671	0.37149270687886	0.5	0.232	1	VI muscle fibers
Phyh	0.00183537581422549	0.338106171067959	0.625	0.306	1	VI muscle fibers
Ssr4	0.00185170831572607	0.251786408389372	0.542	0.239	1	VI muscle fibers
Gnas	0.00188103177887851	0.373360375333289	1	0.949	1	VI muscle fibers
Mrpl14	0.00191363660452026	0.359557971165056	0.708	0.402	1	VI muscle fibers
Rps3	0.0019343092183194	0.361651212513694	0.875	0.798	1	VI muscle fibers
Bloc1s1	0.00195149427331397	0.332552277920447	0.667	0.351	1	VI muscle fibers
Ppa1	0.0019570143237898	0.259924477833049	0.292	0.1	1	VI muscle fibers
Rps16	0.00197187006172027	0.361775874258191	0.958	0.946	1	VI muscle fibers
Rpl19	0.00201246026421536	0.447048033012345	1	0.932	1	VI muscle fibers
Selenom	0.00201659701428471	0.267876601223442	0.333	0.123	1	VI muscle fibers
Ctsa	0.00205621558404399	0.314372261855426	0.417	0.177	1	VI muscle fibers
Fam162a	0.00208809779821479	0.354008665660587	0.583	0.3	1	VI muscle fibers
Nol3	0.00209662999586953	0.363780319432739	0.5	0.233	1	VI muscle fibers
Oat	0.00212053191446219	0.343797035088069	0.583	0.283	1	VI muscle fibers
Prdx6	0.00212406549327743	0.277678640345454	0.458	0.197	1	VI muscle fibers
Trak1	0.00213197793003459	0.267833556900766	0.542	0.244	1	VI muscle fibers
Cox7a2l	0.00218289433923608	0.288449936304092	0.667	0.329	1	VI muscle fibers
D8Ertd738e	0.00224880349076408	0.367223551503646	0.75	0.432	1	VI muscle fibers
Rps13	0.00227581020272233	0.446056660057222	0.958	0.92	1	VI muscle fibers
Ptp4a3	0.00229659842469195	0.407390761565571	0.917	0.599	1	VI muscle fibers
Serpine2	0.00239613471708407	0.332222179522739	0.458	0.21	1	VI muscle fibers
Adk	0.00244429470232043	0.309219774089823	0.417	0.179	1	VI muscle fibers
Map4	0.00247714190099818	0.308107815051979	0.625	0.311	1	VI muscle fibers
Mlycd	0.00267040017259992	0.277347999220209	0.417	0.177	1	VI muscle fibers
Rps23	0.00269118466841888	0.350356992339234	0.958	0.873	1	VI muscle fibers
Hspa5	0.00287813588142253	0.357863366449634	0.542	0.263	1	VI muscle fibers
Pgp	0.00289502534799325	0.270650884426108	0.458	0.202	1	VI muscle fibers
Dynll1	0.00290567010481101	0.283224565556878	0.542	0.255	1	VI muscle fibers
Tm9sf2	0.00293411504245476	0.303983125723676	0.375	0.156	1	VI muscle fibers
Psmb1	0.00309168633148239	0.261309789128437	0.667	0.33	1	VI muscle fibers
Mrpl55	0.00312118948592479	0.391732851615047	0.5	0.243	1	VI muscle fibers
Rnasek	0.00313999263789359	0.436300202758275	0.625	0.362	1	VI muscle fibers
Ulk2	0.00317739371823883	0.259179091590227	0.333	0.129	1	VI muscle fibers
Iscu	0.00327774919782585	0.318038120887139	0.625	0.331	1	VI muscle fibers
Ube2d2a	0.0033129610112913	0.264800901103915	0.375	0.154	1	VI muscle fibers
Bri3	0.00332497641067561	0.296721639853021	0.458	0.209	1	VI muscle fibers
Psmc3	0.00334044498390527	0.268515067811675	0.625	0.309	1	VI muscle fibers
Tcap	0.00339738363338412	0.266576178289396	1	0.999	1	VI muscle fibers
Arhgdia	0.00339794018282714	0.34515231470008	0.458	0.221	1	VI muscle fibers
Cluh	0.00342755628597332	0.258095580430857	0.333	0.129	1	VI muscle fibers
Prelid3b	0.0034834153404624	0.263745141787945	0.375	0.155	1	VI muscle fibers
Rps7	0.00350788104099801	0.387717107206534	1	0.909	1	VI muscle fibers
Lamp1	0.00357254916186135	0.319370553240026	0.833	0.476	1	VI muscle fibers
Rpl35a	0.00357286745134062	0.336635231670223	0.958	0.977	1	VI muscle fibers
Rps3a1	0.00358233447330874	0.363914585870742	0.958	0.926	1	VI muscle fibers
Cltc	0.00369137689739182	0.321742992676799	0.417	0.183	1	VI muscle fibers
Ctdnep1	0.00369790699161221	0.256430227549538	0.583	0.281	1	VI muscle fibers
Micos10	0.00380655970139092	0.419819114138097	0.875	0.729	1	VI muscle fibers
1110002E22Rik	0.00380919022103997	0.264272924870798	0.375	0.156	1	VI muscle fibers
Ran	0.00387928591068133	0.371147523233025	0.542	0.277	1	VI muscle fibers
Lamtor1	0.00395100322628104	0.291527869288088	0.583	0.299	1	VI muscle fibers
Eci2	0.00402291058748717	0.252690197408766	0.333	0.131	1	VI muscle fibers
App	0.00404136696085628	0.391647025442864	0.417	0.192	1	VI muscle fibers
Idh3g	0.00404786508752699	0.344794192558266	0.75	0.457	1	VI muscle fibers
Mrpl18	0.00405498296017265	0.335034271721414	0.583	0.303	1	VI muscle fibers
Hnrnpk	0.00407039311217919	0.252748525824756	0.5	0.231	1	VI muscle fibers
Psmc2	0.00409794257001195	0.285938950253914	0.5	0.239	1	VI muscle fibers
Mrps7	0.00411745804906813	0.256603424687148	0.5	0.235	1	VI muscle fibers
Ywhaz	0.00413257073901496	0.252150771326248	0.333	0.131	1	VI muscle fibers
Churc1	0.00416218145795307	0.303415582427258	0.5	0.243	1	VI muscle fibers
Hypk	0.00419364814324244	0.256286383692379	0.417	0.181	1	VI muscle fibers
Eef1b2	0.00444440580485042	0.329254687819871	0.833	0.522	1	VI muscle fibers
Ank	0.00447363182065336	0.298694717478922	0.5	0.245	1	VI muscle fibers
Atpif1	0.00455599762671572	0.344652853022636	0.417	0.192	1	VI muscle fibers
Mef2c	0.00459356590894579	0.47255637084034	0.667	0.432	1	VI muscle fibers
Cript	0.00466083147008645	0.290911330133484	0.333	0.133	1	VI muscle fibers
Mrpl48	0.0046737379988139	0.25119571136424	0.417	0.183	1	VI muscle fibers
Pink1	0.00467524844097578	0.381275428287936	0.75	0.507	1	VI muscle fibers
Rilpl1	0.00481920222622483	0.286329261159801	0.625	0.328	1	VI muscle fibers
Fbln2	0.00490978751959357	0.312581959752435	0.292	0.112	1	VI muscle fibers
Tnfrsf1a	0.00499712948693421	0.264187785506539	0.208	0.067	1	VI muscle fibers
Tacc2	0.00530107815375063	0.307275576384601	0.667	0.366	1	VI muscle fibers
Nipsnap2	0.00537434187041434	0.343292452329713	0.75	0.44	1	VI muscle fibers
Lamb2	0.00547327909348157	0.251252175818598	0.458	0.213	1	VI muscle fibers
Cox6a1	0.00547575585518531	0.279189052321722	0.417	0.189	1	VI muscle fibers
Usp2	0.00564437054673898	0.33547271422316	0.583	0.303	1	VI muscle fibers
Cd151	0.00606009016431755	0.304274451751837	0.458	0.227	1	VI muscle fibers
Cox17	0.00613709109823694	0.380752885075141	0.792	0.539	1	VI muscle fibers
H3f3a	0.00628289417945238	0.330045422309872	0.75	0.497	1	VI muscle fibers
Rpl18	0.00631095849385687	0.371187734553133	0.917	0.915	1	VI muscle fibers
Isca1	0.00655700411384663	0.268801428569965	0.708	0.397	1	VI muscle fibers
Rpl21	0.0066230796274733	0.351598894733561	1	0.948	1	VI muscle fibers
Dynlrb1	0.00678568549379289	0.283830867327049	0.542	0.282	1	VI muscle fibers
Actg1	0.00680506449537589	0.312149105128494	0.792	0.509	1	VI muscle fibers
Hspa9	0.00711516631844418	0.271151733256303	0.708	0.4	1	VI muscle fibers
Eef1d	0.00735934254158287	0.367128912349342	0.625	0.36	1	VI muscle fibers
Slc25a12	0.00766950303169554	0.299258356303446	0.667	0.383	1	VI muscle fibers
Cops9	0.00786035837199309	0.386144255546234	0.792	0.561	1	VI muscle fibers
Stard7	0.00790441259398568	0.318050863347942	0.292	0.12	1	VI muscle fibers
Tcp1	0.0080500832983953	0.284157443081067	0.5	0.256	1	VI muscle fibers
Ndufa8	0.00856152997256956	0.277085428459472	0.958	0.682	1	VI muscle fibers
Bckdha	0.00868799744702436	0.267360154093929	0.5	0.256	1	VI muscle fibers
Rpl37	0.0087585930404305	0.293289020396457	1	0.993	1	VI muscle fibers
Anxa7	0.00876695156863064	0.282531961107239	0.375	0.17	1	VI muscle fibers
Dazap2	0.00909725407389505	0.269561402350209	0.333	0.146	1	VI muscle fibers
Sec61g	0.00927105641839662	0.288596867715712	0.958	0.798	1	VI muscle fibers
Gnpat	0.00933485836679631	0.269649708091072	0.417	0.202	1	VI muscle fibers
Ndufv2	0.00949687909545794	0.384566329024105	0.875	0.805	1	VI muscle fibers
Rps14	0.00966277228249041	0.252673337290371	1	0.976	1	VI muscle fibers
Tecr	0.00993487140079707	0.335063497076496	0.833	0.568	1	VI muscle fibers
Rack1	0.0099982013180248	0.315514103513383	0.833	0.718	1	VI muscle fibers
Lilr4b	1.7186385598856e-89	0.624965955049236	0.417	0.009	2.21704374225242e-85	Immune response
Spp1	8.57297033526284e-71	2.65586384075542	0.917	0.083	1.10591317324891e-66	Immune response
Ctss	9.83545379959205e-54	1.17304330358908	0.667	0.054	1.26877354014737e-49	Immune response
Itgax	1.20562990810537e-53	0.491899118980317	0.278	0.007	1.55526258145592e-49	Immune response
Mmp12	4.47647381439646e-41	0.839837827004199	0.389	0.022	5.77465122057143e-37	Immune response
Il1rn	1.56707105145757e-40	0.282638114522449	0.194	0.004	2.02152165638026e-36	Immune response
F7	3.01477249591256e-39	0.251341237940295	0.167	0.003	3.88905651972721e-35	Immune response
Csf2rb	9.01631306540987e-39	0.343657182586918	0.222	0.007	1.16310438543787e-34	Immune response
Ncf2	1.46692442169961e-38	0.309464129321307	0.25	0.009	1.89233250399249e-34	Immune response
Lgals3	2.96163880832193e-37	2.0022967868589	0.722	0.102	3.82051406273529e-33	Immune response
Lilrb4a	4.30107460830455e-36	0.454657664769095	0.278	0.012	5.54838624471287e-32	Immune response
Timp1	1.87931065708704e-35	0.795979653253709	0.444	0.035	2.42431074764229e-31	Immune response
Lyz2	6.47556086796693e-34	2.77175577343191	1	0.3	8.35347351967734e-30	Immune response
Mpeg1	1.81710259500687e-33	0.644895230896288	0.389	0.028	2.34406234755887e-29	Immune response
Sirpa	2.24090116410665e-30	0.555573554610262	0.417	0.036	2.89076250169758e-26	Immune response
Pld3	2.21093471370194e-29	0.584402595325402	0.472	0.047	2.8521057806755e-25	Immune response
Fabp5	2.99819220767044e-28	1.00006259116428	0.639	0.097	3.86766794789487e-24	Immune response
Ctsk	6.26316386193723e-28	0.828934106257888	0.5	0.057	8.07948138189902e-24	Immune response
Cd53	1.57477748990918e-27	0.333128775399744	0.25	0.013	2.03146296198285e-23	Immune response
Fcer1g	3.5648243395384e-27	0.952738704477838	0.528	0.067	4.59862339800453e-23	Immune response
Tyrobp	1.88808144722638e-26	1.04027511052739	0.639	0.102	2.43562506692203e-22	Immune response
Cstb	1.51594665254894e-25	1.16347650955643	0.583	0.091	1.95557118178813e-21	Immune response
Cd9	2.74983173238537e-25	1.07553084288828	0.583	0.09	3.54728293477713e-21	Immune response
Cyba	4.30251044177136e-25	1.0157329262646	0.611	0.098	5.55023846988505e-21	Immune response
Cd68	7.09871873789171e-25	0.636415890545628	0.361	0.033	9.15734717188031e-21	Immune response
Trem2	3.44219049891126e-24	0.501393407179116	0.278	0.02	4.44042574359553e-20	Immune response
Csf2ra	3.57235014028991e-24	0.273943412970043	0.194	0.009	4.60833168097399e-20	Immune response
Lcp1	7.56218538065409e-24	0.580966762282859	0.361	0.035	9.75521914104377e-20	Immune response
Cyth4	8.65763387560337e-24	0.359227587523517	0.25	0.016	1.11683476995283e-19	Immune response
Ccl7	1.47290265535147e-23	0.456511631664913	0.194	0.01	1.9000444254034e-19	Immune response
Cd52	1.67149425489845e-22	0.491003268775249	0.306	0.026	2.156227588819e-18	Immune response
Ctsb	9.02574658856342e-22	1.9436724483996	0.944	0.483	1.16432130992468e-17	Immune response
Anxa1	1.09917533195219e-21	0.635020686744385	0.528	0.08	1.41793617821832e-17	Immune response
Postn	2.25286222219783e-21	0.551364814269181	0.361	0.039	2.9061922666352e-17	Immune response
Mmp3	5.38868622654255e-21	0.308843748730844	0.167	0.008	6.95140523223989e-17	Immune response
Acp5	3.00765621798227e-20	0.8178115206742	0.25	0.02	3.87987652119712e-16	Immune response
Gusb	3.28682178261038e-20	0.449652961134256	0.333	0.035	4.24000009956739e-16	Immune response
Ctsz	5.8924918182542e-20	0.989398778451134	0.667	0.148	7.60131444554792e-16	Immune response
H2-D1	7.68061529143352e-20	1.36181664379219	0.833	0.269	9.90799372594925e-16	Immune response
Lipa	7.72872707373153e-20	0.34637089481741	0.278	0.024	9.97005792511367e-16	Immune response
Itgb2	8.12248467373219e-20	0.442970879148967	0.25	0.02	1.04780052291145e-15	Immune response
Cxcl16	8.1834941773641e-20	0.303272295607038	0.194	0.012	1.05567074887997e-15	Immune response
Lgmn	9.82704477175222e-20	0.927189115278527	0.528	0.094	1.26768877555604e-15	Immune response
Apoe	2.42741530522705e-19	1.69887582092466	0.889	0.33	3.13136574374289e-15	Immune response
Cybb	3.46401684217967e-19	0.350032559323383	0.25	0.02	4.46858172641177e-15	Immune response
Ucp2	5.98052291293541e-19	0.700845631015848	0.5	0.083	7.71487455768668e-15	Immune response
Laptm5	4.67775666058941e-18	0.62411431436939	0.389	0.053	6.03430609216034e-14	Immune response
Gpnmb	1.36389034520519e-17	0.551553832798394	0.25	0.023	1.7594185453147e-13	Immune response
Mmp19	1.55058011141142e-17	0.473992552192862	0.222	0.018	2.00024834372073e-13	Immune response
Alox5ap	1.91648141001193e-17	0.506355349981255	0.306	0.034	2.47226101891539e-13	Immune response
Gpr137b	2.73441621608289e-17	0.274562728300819	0.167	0.01	3.52739691874693e-13	Immune response
Plek	1.10733101061253e-16	0.298337891340927	0.194	0.014	1.42845700369017e-12	Immune response
Ftl1	1.84232130960789e-16	1.736064158294	1	0.809	2.37659448939418e-12	Immune response
Spi1	2.07769701412661e-16	0.293420306551041	0.222	0.019	2.68022914822333e-12	Immune response
Fcgr3	2.14969053475153e-16	0.348200565374493	0.25	0.024	2.77310078982947e-12	Immune response
Vim	5.02273061589457e-16	1.23953871537599	0.833	0.311	6.479322494504e-12	Immune response
Ccl2	6.32985851633534e-16	0.419963670586857	0.194	0.015	8.16551748607259e-12	Immune response
Litaf	1.04197183810232e-15	0.358574340946411	0.306	0.037	1.34414367115199e-11	Immune response
Tmsb4x	1.24890973656332e-15	1.50796879170344	1	0.738	1.61109356016668e-11	Immune response
Npc2	1.99424286631226e-15	0.747825460677388	0.583	0.136	2.57257329754282e-11	Immune response
Nckap1l	2.05018461868295e-15	0.26591641364855	0.194	0.016	2.64473815810101e-11	Immune response
Fn1	6.1014151090761e-15	1.24333363860381	0.722	0.219	7.87082549070817e-11	Immune response
Tcirg1	2.53621376427419e-14	0.392540975121485	0.278	0.034	3.27171575591371e-10	Immune response
Mfsd12	3.39049648851296e-14	0.302037111421237	0.167	0.013	4.37374047018171e-10	Immune response
Ctsl	6.29554191070646e-14	1.14679668201728	0.722	0.266	8.12124906481134e-10	Immune response
Nt5c	6.46515758565397e-14	0.300186315733296	0.278	0.035	8.34005328549362e-10	Immune response
Capg	7.09505628595509e-14	0.516234675098053	0.417	0.077	9.15262260888207e-10	Immune response
Gpx1	8.02951295367443e-14	1.2824207341444	0.889	0.439	1.035807171024e-09	Immune response
Fkbp15	1.14119548851317e-13	0.281199182722055	0.222	0.023	1.47214218018199e-09	Immune response
Lrp1	1.56662723482409e-13	0.722434729907237	0.611	0.168	2.02094913292308e-09	Immune response
Abhd12	3.03651732735474e-13	0.382974914447057	0.361	0.06	3.91710735228762e-09	Immune response
Ckb	3.93680359891272e-13	0.62839285713896	0.444	0.095	5.0784766425974e-09	Immune response
Cotl1	4.77555937418083e-13	0.565997806237663	0.306	0.046	6.16047159269327e-09	Immune response
Ctsd	6.79587229091404e-13	1.14240356330213	0.944	0.797	8.76667525527912e-09	Immune response
Ccl9	9.89469114888337e-13	0.522830978532208	0.333	0.055	1.27641515820595e-08	Immune response
Cd44	1.34027921864445e-12	0.282416646963831	0.222	0.025	1.72896019205134e-08	Immune response
Cpxm1	2.47597421972736e-12	0.2891311272243	0.194	0.02	3.1940067434483e-08	Immune response
Psap	3.78650072491964e-12	1.40720195440504	1	0.813	4.88458593514633e-08	Immune response
Gm8797	5.39599684421487e-12	0.677621702427686	0.528	0.14	6.96083592903719e-08	Immune response
Sh3bgrl3	6.05467852035638e-12	0.709713132067176	0.472	0.113	7.81053529125973e-08	Immune response
Lbh	8.244391977425e-12	0.256709649531923	0.194	0.021	1.06352656508782e-07	Immune response
Tagln2	1.14990802042564e-11	0.734654344961041	0.5	0.134	1.48338134634908e-07	Immune response
Unc93b1	1.28993285274017e-11	0.342718500358077	0.222	0.028	1.66401338003482e-07	Immune response
Lyz1	1.73632819149555e-11	0.318602685336274	0.222	0.028	2.23986336702926e-07	Immune response
B2m	1.75414322312483e-11	0.964479629404731	0.75	0.311	2.26284475783103e-07	Immune response
Fxyd5	2.1661068060596e-11	0.655614325873984	0.389	0.085	2.79427777981689e-07	Immune response
Rhoc	2.5004428484681e-11	0.496800295878637	0.417	0.093	3.22557127452385e-07	Immune response
Coro1c	2.78799480663066e-11	0.298980552987899	0.25	0.035	3.59651330055355e-07	Immune response
Pgam1	3.57381871966495e-11	0.406264835150982	0.333	0.061	4.61022614836778e-07	Immune response
Eef1a1	4.95771194841134e-11	1.09500151560986	0.972	0.669	6.39544841345063e-07	Immune response
Grn	6.19381562178919e-11	0.835914970311238	0.556	0.163	7.99002215210806e-07	Immune response
Exosc9	8.70918234349747e-11	0.266066937415277	0.25	0.036	1.12348452231117e-06	Immune response
Il10rb	1.51519962095598e-10	0.253653738537838	0.194	0.023	1.95460751103321e-06	Immune response
Col3a1	1.8832998951644e-10	1.4130636134716	0.861	0.603	2.42945686476208e-06	Immune response
Bgn	2.71943307082844e-10	0.969863780103701	0.528	0.168	3.50806866136869e-06	Immune response
Clic1	3.16908888002305e-10	0.522830978532208	0.306	0.059	4.08812465522974e-06	Immune response
Vsir	4.01973642856093e-10	0.306836084661067	0.222	0.032	5.1854599928436e-06	Immune response
Actg1	4.64537329667855e-10	1.23522225705813	0.833	0.507	5.99253155271533e-06	Immune response
Tuba1c	4.94408979762604e-10	0.364605683513768	0.222	0.032	6.3778758389376e-06	Immune response
Tubb2a	9.11410013301338e-10	0.342414551122593	0.278	0.049	1.17571891715873e-05	Immune response
Rgs10	9.21665846339958e-10	0.299583308392902	0.222	0.033	1.18894894177855e-05	Immune response
Ctsa	2.3403024111788e-09	0.656069028312235	0.528	0.174	3.01899011042065e-05	Immune response
Sdc3	2.37229835339581e-09	0.362190119883916	0.222	0.035	3.06026487588059e-05	Immune response
Rap1b	3.99559097119009e-09	0.427050293455038	0.361	0.085	5.15431235283522e-05	Immune response
Sh3bgrl	4.7140392111303e-09	0.317631450192705	0.306	0.062	6.08111058235809e-05	Immune response
Cfl1	4.82325509447711e-09	0.65386608600709	0.583	0.208	6.22199907187547e-05	Immune response
C1qa	5.13043552101339e-09	0.448192871863258	0.472	0.135	6.61826182210727e-05	Immune response
H2-Aa	6.57193365746434e-09	1.17362823884571	0.5	0.155	8.477794418129e-05	Immune response
Scpep1	9.59432315746803e-09	0.26546493655493	0.222	0.036	0.000123766768731338	Immune response
Hexb	1.07488055883938e-08	0.312636196100679	0.25	0.045	0.00013865959209028	Immune response
Gm2a	1.30504594541548e-08	0.371566846027744	0.25	0.046	0.000168350926958596	Immune response
Plekho2	1.97504818998328e-08	0.367025298405273	0.194	0.03	0.000254781216507843	Immune response
Pfn1	2.64802810242821e-08	0.858056999037501	0.778	0.388	0.000341595625213239	Immune response
Atp1a1	3.31180439634006e-08	0.431599005086206	0.417	0.117	0.000427222767127868	Immune response
H2-K1	3.50236164979609e-08	0.578943691836589	0.528	0.183	0.000451804652823695	Immune response
Fkbp10	3.7095888607979e-08	0.2891311272243	0.167	0.023	0.00047853696304293	Immune response
Ftl1-ps1	3.84258920873873e-08	0.341819502633692	0.25	0.048	0.000495694007927297	Immune response
Plin2	4.40760447312914e-08	0.397508819759161	0.306	0.069	0.000568580977033659	Immune response
Arpc1b	4.79770423326764e-08	0.527509500126299	0.472	0.155	0.000618903846091525	Immune response
H2-Eb1	5.23768594121513e-08	0.976635087307887	0.417	0.124	0.000675661486416752	Immune response
Ccl6	5.39724137439193e-08	0.587737001174121	0.417	0.125	0.000696244137296559	Immune response
Pgd	5.93913867117075e-08	0.278041215295536	0.25	0.049	0.000766148888581026	Immune response
Wfdc17	7.86962961815424e-08	0.321595208792323	0.222	0.04	0.0010151822207419	Immune response
Ppia	8.00925556460178e-08	0.861404779873303	0.833	0.514	0.00103319396783363	Immune response
Prelid1	8.0442272843517e-08	0.299054346243376	0.361	0.092	0.00103770531968137	Immune response
Tmsb10	8.04872610347584e-08	0.967289751000198	0.778	0.43	0.00103828566734838	Immune response
Arpc5	9.14695673915308e-08	0.36371145351851	0.306	0.072	0.00117995741935075	Immune response
Col6a3	1.41538621270782e-07	0.749664460341169	0.5	0.183	0.00182584821439308	Immune response
Mvp	1.61068303378544e-07	0.306101432838297	0.25	0.052	0.00207778111358322	Immune response
Ptma	1.79928865352538e-07	0.731227491788464	0.667	0.28	0.00232108236304774	Immune response
Anxa4	2.13047447087655e-07	0.318602685336274	0.222	0.043	0.00274831206743075	Immune response
Cic	2.37958053307292e-07	0.259458703729566	0.222	0.043	0.00306965888766406	Immune response
Arfgef2	2.68214071066442e-07	0.254671656480927	0.222	0.043	0.0034599615167571	Immune response
Clta	4.41442247910847e-07	0.429998449225606	0.5	0.176	0.00569460499804992	Immune response
Actb	4.43112394270286e-07	1.23624479763994	0.833	0.75	0.00571614988608669	Immune response
Cd63	4.66758575712517e-07	0.767157723163845	0.722	0.383	0.00602118562669147	Immune response
Anxa2	5.81148080491404e-07	0.748599952217182	0.472	0.181	0.00749681023833911	Immune response
Fth1	7.67580440706244e-07	0.434157867335504	1	1	0.00990178768511055	Immune response
Msn	8.00730434444619e-07	0.357358819425618	0.25	0.057	0.0103294226043356	Immune response
Col5a1	9.19380188973522e-07	0.377218680125965	0.417	0.133	0.0118600044377584	Immune response
Ubtd1	1.05184861428016e-06	0.251091766205126	0.222	0.046	0.0135688471242141	Immune response
Cxcl14	1.07691749385848e-06	0.662514741704449	0.611	0.285	0.0138922356707744	Immune response
Slc3a2	1.08307749851856e-06	0.321289564718096	0.306	0.079	0.0139716997308894	Immune response
Fau	1.53954707698063e-06	0.534621761313605	1	0.961	0.0198601572930502	Immune response
Chd4	1.91140930597607e-06	0.305636624599056	0.389	0.119	0.0246571800470913	Immune response
Plk2	2.38402049081497e-06	0.268381506159258	0.111	0.014	0.0307538643315132	Immune response
Cox6a1	2.45442202305666e-06	0.38591618975918	0.5	0.187	0.0316620440974309	Immune response
Cd74	2.55463077763136e-06	1.23165004480556	0.528	0.232	0.0329547370314446	Immune response
Arpc4	2.60789646251979e-06	0.567040592723894	0.444	0.168	0.0336418643665053	Immune response
Arhgdia	2.64725593788232e-06	0.52489260290799	0.528	0.218	0.0341496015986819	Immune response
Csf1r	3.00021295792718e-06	0.287257801149186	0.25	0.06	0.0387027471572606	Immune response
Anxa5	4.32439136728379e-06	0.594839906068088	0.444	0.177	0.0557846486379609	Immune response
H2-Ab1	5.30516902666483e-06	1.06856061461881	0.389	0.139	0.0684366804439763	Immune response
Tgfbi	5.43704275363293e-06	0.387615811052423	0.306	0.089	0.0701378515218648	Immune response
Col5a2	5.49014683460233e-06	0.37288950946294	0.389	0.132	0.0708228941663701	Immune response
Pcna	6.74612075370501e-06	0.319387622096583	0.25	0.065	0.0870249577227946	Immune response
Cxcl12	7.23147426123261e-06	0.32331295699326	0.389	0.13	0.0932860179699006	Immune response
Lamp2	7.5688623404538e-06	0.420590214233158	0.361	0.122	0.0976383241918541	Immune response
Col1a1	8.0655039628038e-06	0.72725724323197	0.806	0.521	0.104045001120169	Immune response
Atp6v0c	1.09914890508081e-05	0.69288074612935	0.667	0.393	0.141790208755424	Immune response
M6pr	1.15031885241044e-05	0.286088206402608	0.25	0.065	0.148391131960947	Immune response
Gnai2	1.24987935706174e-05	0.366420014133383	0.472	0.183	0.161234437060965	Immune response
Tubb5	1.27709385656253e-05	0.57756016083961	0.389	0.148	0.164745107496566	Immune response
C3	1.74799185925555e-05	0.575759917227436	0.528	0.244	0.225490949843966	Immune response
S100a6	1.83720638362212e-05	0.635944178009828	0.833	0.61	0.236999623487254	Immune response
Ncln	1.85947462714552e-05	0.264619997469455	0.278	0.08	0.239872226901772	Immune response
Hexa	2.25218577504472e-05	0.416210112072779	0.361	0.127	0.290531964980769	Immune response
Rnh1	2.42661074556169e-05	0.385380966217189	0.389	0.144	0.313032786177458	Immune response
Fbln2	3.22791657663081e-05	0.285281738515481	0.333	0.11	0.416401238385374	Immune response
Dhrs3	3.32907083514471e-05	0.343557732672812	0.278	0.085	0.429450137733667	Immune response
Fbn1	3.73961468498012e-05	0.438646851154071	0.389	0.152	0.482410294362435	Immune response
Atp6ap2	4.09386175994621e-05	0.282800625932464	0.194	0.048	0.528108167033061	Immune response
Tuba1a	4.13915988443212e-05	0.432015738560675	0.472	0.202	0.533951625091743	Immune response
Srgn	4.25080082032994e-05	0.274444115421423	0.25	0.071	0.548353305822562	Immune response
Rpl13a	4.29341753800766e-05	0.502260495340298	1	0.892	0.553850862402988	Immune response
Angptl2	4.39876338617999e-05	0.26001992967137	0.278	0.085	0.567440476817219	Immune response
Egln2	4.57764317986675e-05	0.348549337294695	0.444	0.178	0.59051597020281	Immune response
Anp32e	4.73106787512888e-05	0.295754069418035	0.333	0.114	0.610307755891625	Immune response
Emp3	4.8464960095834e-05	0.404574354491426	0.333	0.117	0.625197985236259	Immune response
C1qc	5.18056054489156e-05	0.316821629772402	0.361	0.128	0.668292310291012	Immune response
Hmox1	5.25670906397491e-05	0.312908042449393	0.139	0.027	0.678115469252763	Immune response
Canx	5.4102372029514e-05	0.368970297705191	0.444	0.184	0.697920599180731	Immune response
Col1a2	5.81365995000465e-05	0.922550512837858	0.833	0.659	0.749962133550599	Immune response
H3f3b	6.0478968862178e-05	0.465530145305018	0.528	0.237	0.780178698322096	Immune response
S100a4	6.64424703715278e-05	0.585940798067173	0.361	0.142	0.857107867792709	Immune response
Mfge8	7.41697157749334e-05	0.431027842805411	0.417	0.173	0.956789333496641	Immune response
Loxl1	8.86263602403615e-05	0.333301563595758	0.278	0.091	1	Immune response
Tuba1b	9.55871355099534e-05	0.583269887491886	0.444	0.207	1	Immune response
Eid1	9.92177001954087e-05	0.273889572025068	0.194	0.05	1	Immune response
Atpif1	0.00010467878860779	0.422190440242383	0.444	0.19	1	Immune response
Mbd2	0.000106087708943563	0.265772309863694	0.25	0.076	1	Immune response
Ifi27l2a	0.00010689051585116	0.360558933712777	0.444	0.194	1	Immune response
Rpl13	0.000115128920425178	0.399826294315589	1	0.993	1	Immune response
Cilp	0.000117154999474337	0.354416344326691	0.194	0.051	1	Immune response
Lmna	0.00013074282491866	0.458467855696648	0.444	0.2	1	Immune response
Wdr1	0.000138361775961149	0.329898979374918	0.278	0.094	1	Immune response
Ddx5	0.000138471970037457	0.468356426993421	0.667	0.391	1	Immune response
S100a10	0.000144923719524404	0.38731890745927	0.528	0.247	1	Immune response
Erp29	0.000146129440522586	0.301296508201231	0.306	0.105	1	Immune response
Timp2	0.000162023022000756	0.41293374039766	0.556	0.28	1	Immune response
Crip2	0.000187730386221033	0.350904138200145	0.361	0.148	1	Immune response
Plekho1	0.000203462031986712	0.308301134465187	0.222	0.068	1	Immune response
Tmem50a	0.000243199567018663	0.269930631271801	0.306	0.111	1	Immune response
Zyx	0.000252232915362631	0.258872200859136	0.25	0.082	1	Immune response
Col5a3	0.000283712187288904	0.428287538351013	0.306	0.121	1	Immune response
Pdia3	0.000285326275542587	0.47069923643102	0.361	0.156	1	Immune response
Mtch1	0.00028614976391166	0.323937090599876	0.361	0.146	1	Immune response
H2afz	0.000289070739615334	0.422212318982169	0.583	0.317	1	Immune response
Sparc	0.000315379240640097	0.577038119857558	0.833	0.672	1	Immune response
Crip1	0.000331310269031773	0.78361078999239	0.667	0.411	1	Immune response
Rpn2	0.000337860143193016	0.394204586220284	0.389	0.172	1	Immune response
Myl4	0.000354035111895986	0.291542221324044	0.222	0.069	1	Immune response
Sat1	0.000364192831950597	0.277249504456137	0.25	0.085	1	Immune response
Gm26532	0.000386240119137484	0.252880600954939	0.167	0.044	1	Immune response
C1qb	0.000410547442639891	0.478109887968926	0.361	0.162	1	Immune response
Mfap5	0.000441196383374122	0.340767325397434	0.306	0.115	1	Immune response
Lrpap1	0.000443525299154115	0.291155331370855	0.278	0.101	1	Immune response
Lgals1	0.000453975588171147	0.405061588022606	1	0.907	1	Immune response
Ncl	0.000476093815902165	0.279762637443758	0.5	0.238	1	Immune response
Rpl18	0.000498782728214045	0.387615811052423	0.944	0.914	1	Immune response
Srsf5	0.000534752286924842	0.286909072741339	0.361	0.152	1	Immune response
Sdcbp	0.000548218796547556	0.332247524965594	0.222	0.075	1	Immune response
Pf4	0.000550102502211184	0.490100567494268	0.306	0.121	1	Immune response
Arf5	0.000571027770227541	0.38591618975918	0.472	0.226	1	Immune response
Rps16	0.000571532733866008	0.397374777514751	0.972	0.945	1	Immune response
Atp6v0e	0.00057659505358492	0.342414551122593	0.306	0.118	1	Immune response
Jpt1	0.000580735002895002	0.268602640062657	0.417	0.186	1	Immune response
Hnrnpa2b1	0.000615013383880263	0.364696759871292	0.667	0.386	1	Immune response
Ly6e	0.000629646107985296	0.295410756785223	0.5	0.237	1	Immune response
BC005537	0.00068034647499554	0.287728199670012	0.333	0.136	1	Immune response
Aprt	0.000685950024807973	0.288580585320695	0.306	0.12	1	Immune response
Eif3d	0.00072196680586059	0.266729428626892	0.333	0.138	1	Immune response
Serpinh1	0.000766524935028436	0.504200207754889	0.5	0.269	1	Immune response
Ctsc	0.000785458176032408	0.258883907767842	0.306	0.119	1	Immune response
Tmem189	0.000848914195957698	0.278041215295536	0.167	0.049	1	Immune response
Esd	0.000865005610213901	0.380848762558072	0.389	0.193	1	Immune response
Selenot	0.000881495930342756	0.331805500234294	0.389	0.181	1	Immune response
Rps10	0.00103535980870345	0.304705988293747	1	0.943	1	Immune response
Gnb2	0.0012659083710255	0.272192073329299	0.389	0.18	1	Immune response
Prdx1	0.00128950099295303	0.709167515092044	0.75	0.644	1	Immune response
Igfbp4	0.00137945164182257	0.266044215840323	0.389	0.177	1	Immune response
Snrpg	0.00143908121320177	0.253178955839859	0.444	0.212	1	Immune response
Serp1	0.0014458651507591	0.279090480277788	0.194	0.065	1	Immune response
Akap13	0.00153455643115017	0.321289564718096	0.222	0.079	1	Immune response
Lsp1	0.00156466203032206	0.268899711158606	0.306	0.13	1	Immune response
Eif4a1	0.00158679230613816	0.374596841071538	0.389	0.19	1	Immune response
S100a11	0.00160105133036769	0.332754178189727	0.389	0.186	1	Immune response
Ywhab	0.00164162723604681	0.270529568278919	0.306	0.131	1	Immune response
Rhoa	0.00178250015182525	0.361586860397439	0.444	0.237	1	Immune response
App	0.00226822920929329	0.303216127923284	0.389	0.192	1	Immune response
Hsp90b1	0.00239824024992176	0.283136540867323	0.417	0.209	1	Immune response
Cct7	0.00284657247448136	0.316338795349588	0.417	0.218	1	Immune response
Emp1	0.0031932795973302	0.283859056129976	0.25	0.101	1	Immune response
Rpl3	0.00334637199529409	0.344320357266169	0.444	0.24	1	Immune response
Rpl19	0.00344845081477431	0.38431111445078	0.917	0.933	1	Immune response
Hnrnpab	0.00357204406571847	0.29213778695975	0.389	0.203	1	Immune response
Rac1	0.00367576995388344	0.339967922428438	0.583	0.37	1	Immune response
Rab7	0.00397878728297326	0.282791458134943	0.583	0.34	1	Immune response
Eif5a	0.00404676150626285	0.450114809768652	0.667	0.556	1	Immune response
Cyb5r3	0.00405065875158041	0.250198179901619	0.25	0.105	1	Immune response
Fbln1	0.00412690498767874	0.265033221064561	0.167	0.056	1	Immune response
Atp6v0b	0.00465616417447127	0.328200691902892	0.472	0.257	1	Immune response
Rpl11	0.0047753066745367	0.452455564522867	0.806	0.845	1	Immune response
Actr2	0.00507697565651962	0.334565107858994	0.194	0.072	1	Immune response
Snrpf	0.00517897021508139	0.280992750499985	0.417	0.225	1	Immune response
Retnla	0.00551395247428209	0.271165609365052	0.278	0.124	1	Immune response
Tbca	0.00561293390346292	0.280234337641155	0.444	0.242	1	Immune response
Ly6a	0.00562085067302505	0.423729231895076	0.5	0.323	1	Immune response
Rpsa	0.00673983724669366	0.325992372107122	1	0.97	1	Immune response
Marcks	0.00698784155284167	0.317361459541428	0.278	0.129	1	Immune response
Igfbp7	0.00708113298597467	0.30100255057311	0.556	0.348	1	Immune response
Col4a1	0.00714693089594674	0.273144689051571	0.5	0.298	1	Immune response
Ostf1	0.00740865842704913	0.296228302164612	0.222	0.097	1	Immune response
Mt1	0.00770098451768643	0.784820671012758	0.444	0.292	1	Immune response
Selenop	0.00783898301543043	0.393071542509395	0.472	0.289	1	Immune response
Rps12	0.00804390106390129	0.349256159630566	1	0.97	1	Immune response
Rpl17	0.00809162680227728	0.302675867758993	0.972	0.882	1	Immune response
Rps27a	0.00878885339900552	0.358914870574941	0.944	0.941	1	Immune response
Col6a2	0.0088366910528985	0.288276927971162	0.417	0.24	1	Immune response
Calr	0.00917782900183165	0.53626211969486	0.444	0.294	1	Immune response
Dync1h1	0.00929799231678615	0.286380516208265	0.306	0.156	1	Immune response
Ptms	0.00930248035933037	0.301574189857538	0.444	0.264	1	Immune response
Hnrnpu	0.00992195440452551	0.341394618212748	0.333	0.184	1	Immune response

## Sheet: DBA2J_markerG
Gene	p_val	avg_log2FC	pct.1	pct.2	p_val_adj	cluster
Fmod	8.94131499338566e-77	2.61609853468262	0.952	0.446	1.13688820140899e-72	Connective tissue
Tnmd	1.5217452392455e-66	0.876473379882584	0.517	0.06	1.93489907170065e-62	Connective tissue
Col1a1	6.05971722404376e-64	2.81388242255159	0.993	0.855	7.70493045037164e-60	Connective tissue
Comp	7.33034731117145e-64	1.14400755796588	0.607	0.103	9.3205366061545e-60	Connective tissue
Col1a2	1.16542895749974e-58	2.49568581442398	1	0.895	1.48184291946093e-54	Connective tissue
Sparc	1.82412118890356e-58	1.64183389823486	1	0.945	2.31937009169088e-54	Connective tissue
Cilp2	1.21136454568616e-53	0.884987643238472	0.469	0.064	1.54025001983995e-49	Connective tissue
Igfbp6	5.74573186926682e-53	1.48080866889377	0.945	0.605	7.30569807177276e-49	Connective tissue
Chad	2.1787539015026e-51	1.52547385894139	0.6	0.128	2.77028558576055e-47	Connective tissue
Myoc	4.84112682327309e-51	1.1195907154322	0.586	0.122	6.15549275579173e-47	Connective tissue
Kera	2.02576920276662e-50	0.670327203107607	0.386	0.041	2.57576554131776e-46	Connective tissue
Thbs4	3.98617353221683e-50	1.65732843443717	0.834	0.354	5.0684196462137e-46	Connective tissue
Serpinf1	9.70899111457064e-48	1.54419609042671	0.897	0.57	1.23449822021766e-43	Connective tissue
Gsn	1.14511153709423e-46	1.26007029471675	1	0.977	1.45600931941532e-42	Connective tissue
Col22a1	2.73260967906812e-45	0.522797103215061	0.31	0.027	3.47451320693511e-41	Connective tissue
Ccdc3	2.99440699401818e-45	0.724583579056442	0.462	0.077	3.80738849289412e-41	Connective tissue
Mfap4	4.96661560427547e-44	0.710743513796705	0.414	0.062	6.31505174083626e-40	Connective tissue
Cpxm2	2.23096211948346e-43	0.653904631531046	0.448	0.074	2.83666833492322e-39	Connective tissue
Ccl21a	1.15638428479877e-42	1.20083523171003	0.476	0.09	1.47034261812164e-38	Connective tissue
Bgn	1.85769961993366e-42	1.23266436931243	0.731	0.271	2.36206506674564e-38	Connective tissue
Prelp	5.00032748145775e-41	1.26891387972206	0.717	0.256	6.35791639267353e-37	Connective tissue
Tnc	2.81791115895445e-39	0.450309691835872	0.276	0.025	3.58297403861058e-35	Connective tissue
S100a6	1.80965784925461e-37	1.09821014038487	0.966	0.876	2.30097995532724e-33	Connective tissue
Cilp	7.00101932248571e-36	0.658654644159078	0.414	0.077	8.90179606854058e-32	Connective tissue
Angptl7	1.16271881836173e-35	0.516629991992597	0.31	0.039	1.47839697754694e-31	Connective tissue
Actb	1.92018662427875e-35	1.03882226481921	0.993	0.941	2.44151729277043e-31	Connective tissue
Ecrg4	3.24023898095577e-34	0.427365427511635	0.276	0.031	4.11996386428527e-30	Connective tissue
Prg4	9.99656007458657e-34	0.79092424482018	0.448	0.1	1.27106261348368e-29	Connective tissue
Pcolce	1.31038056993946e-32	1.03768234505769	0.834	0.532	1.66614889467802e-28	Connective tissue
Pamr1	2.96966517076338e-31	0.399598980614114	0.248	0.027	3.77592926462564e-27	Connective tissue
Col6a2	3.22923838719864e-30	1.06266121325914	0.752	0.417	4.10597660932308e-26	Connective tissue
Spon2	6.01557058260007e-29	0.484077058794166	0.269	0.038	7.64879799577599e-25	Connective tissue
Lox	1.74311173027642e-28	0.548644264335072	0.345	0.067	2.21636656504647e-24	Connective tissue
Fndc1	3.10146023312289e-28	0.700807402517551	0.579	0.193	3.94350668641575e-24	Connective tissue
Col3a1	5.2782026333397e-27	0.897407739999205	0.986	0.898	6.71123464829142e-23	Connective tissue
Olfml3	1.08856067670718e-26	0.573521105569004	0.359	0.079	1.38410490043317e-22	Connective tissue
Tnxb	5.17861774988238e-26	0.719113262260245	0.628	0.25	6.58461246897544e-22	Connective tissue
Ssc5d	1.01120690822691e-25	0.620481884292905	0.386	0.095	1.28574958381052e-21	Connective tissue
Wif1	1.80906377378426e-25	0.345610228200613	0.2	0.022	2.30022458836668e-21	Connective tissue
Dcn	2.79165973607193e-25	1.07206489551923	0.966	0.878	3.54959535441547e-21	Connective tissue
Apod	3.58701986020047e-25	0.855232716105323	0.614	0.252	4.56089575224489e-21	Connective tissue
S100a4	4.52202285383703e-25	0.653732523562945	0.462	0.138	5.74975205865378e-21	Connective tissue
Thbs1	5.08002015132384e-25	0.444236673816967	0.283	0.05	6.45924562240827e-21	Connective tissue
Thbs2	6.08631552038329e-25	0.471028336928649	0.324	0.066	7.73875018416735e-21	Connective tissue
Itgbl1	6.86162637457205e-25	0.314960809389871	0.228	0.03	8.72455793526837e-21	Connective tissue
Mmp2	1.55772454613086e-24	0.731316095857475	0.738	0.374	1.98064676040538e-20	Connective tissue
Fbln1	2.93889743882366e-24	0.61676275027554	0.441	0.128	3.73680809346429e-20	Connective tissue
Hp	4.33830861808657e-24	0.578982382717429	0.172	0.016	5.51615940789707e-20	Connective tissue
Emp1	1.24719040313466e-23	0.603042709425452	0.434	0.13	1.58580259758572e-19	Connective tissue
Nbl1	2.33484850692547e-23	0.552117454339722	0.414	0.116	2.96875987655573e-19	Connective tissue
Igfbp5	5.81639220787818e-23	0.727424009366918	0.993	0.933	7.39554269231711e-19	Connective tissue
Col11a2	2.24678914025301e-22	0.276636042704089	0.207	0.028	2.8567923918317e-18	Connective tissue
Lgals1	3.27630175967047e-22	0.619874551091014	1	0.959	4.16581768742101e-18	Connective tissue
Lamb2	4.58728690161755e-22	0.71013133692754	0.772	0.455	5.83273529540672e-18	Connective tissue
Col12a1	2.06810893568875e-21	0.411527744866771	0.221	0.035	2.62960051172825e-17	Connective tissue
Timp2	2.10932723669476e-21	0.863773348802463	0.731	0.47	2.68200958145739e-17	Connective tissue
Abi3bp	3.00978582871133e-21	0.433382133764716	0.345	0.087	3.82694268120646e-17	Connective tissue
Antxr1	3.25561589231649e-21	0.299258746683625	0.2	0.028	4.13951560708042e-17	Connective tissue
C1qa	4.64790931493638e-21	0.564361304774505	0.503	0.183	5.90981669394161e-17	Connective tissue
Ccdc80	5.594529385365e-21	0.507157346125415	0.469	0.154	7.1134441134916e-17	Connective tissue
Rcn3	1.83611309826208e-20	0.640740252088449	0.483	0.177	2.33461780444023e-16	Connective tissue
Serpinh1	2.05294818582894e-20	0.773949128340345	0.717	0.404	2.6103236182815e-16	Connective tissue
Mfge8	5.31606250195844e-20	0.603867873515421	0.621	0.282	6.75937347124016e-16	Connective tissue
Serping1	8.59037195754096e-20	0.697901574478081	0.655	0.344	1.09226579440133e-15	Connective tissue
Scd1	9.50043963404369e-20	0.943473325490348	0.31	0.077	1.20798089946866e-15	Connective tissue
Apoe	1.85478035308437e-19	0.93267998910609	0.855	0.702	2.35835321894677e-15	Connective tissue
Cst3	2.34231066933521e-19	0.51192422468901	1	1	2.97824801605972e-15	Connective tissue
Ltbp4	6.00109721806255e-19	0.781981125107305	0.697	0.388	7.63039511276653e-15	Connective tissue
Ptgis	2.06210887683247e-18	0.39968023860737	0.221	0.041	2.62197143689249e-14	Connective tissue
Scx	2.59823060493114e-18	0.331496803736141	0.269	0.061	3.30365021416994e-14	Connective tissue
Igfbp7	7.38153458312122e-18	0.708227833352533	0.869	0.74	9.38562122243864e-14	Connective tissue
Hspg2	2.91679479783386e-17	0.587060373610326	0.669	0.355	3.70870458544576e-13	Connective tissue
Gas1	3.06706632594555e-17	0.494188446080406	0.352	0.111	3.89977483343977e-13	Connective tissue
Il11ra1	2.40834363207498e-16	0.468035316127052	0.51	0.215	3.06220892818334e-12	Connective tissue
Pkm	2.60037744829853e-16	0.391910529535977	1	1	3.30637992551159e-12	Connective tissue
Aebp1	3.00821577711325e-16	0.573176169514549	0.538	0.25	3.82494636059949e-12	Connective tissue
Anxa2	4.71160560672217e-16	0.583414911375708	0.621	0.312	5.99080652894724e-12	Connective tissue
Ptms	5.16400884342892e-16	0.59650420460617	0.8	0.57	6.56603724441988e-12	Connective tissue
Cfd	5.77620329641015e-16	1.2196983686943	0.262	0.069	7.3444424913855e-12	Connective tissue
Myl6	6.19863509027796e-16	0.547970675392793	0.897	0.783	7.88156451728842e-12	Connective tissue
Clec3b	7.16969354216957e-16	0.618666849592472	0.531	0.255	9.11626533886861e-12	Connective tissue
Col6a1	1.08975701341049e-15	0.655785226040863	0.69	0.417	1.38562604255144e-11	Connective tissue
Cavin1	1.1568603842459e-15	0.609722943916172	0.676	0.403	1.47094797856867e-11	Connective tissue
Col6a3	1.85221449783134e-15	0.496227610191989	0.621	0.305	2.35509073399255e-11	Connective tissue
Cd248	3.06012950702324e-15	0.47208137512868	0.4	0.149	3.89095466818004e-11	Connective tissue
Crip1	3.43390380980775e-15	0.681040022984639	0.848	0.734	4.36620869417056e-11	Connective tissue
Mfap2	4.99235798732637e-15	0.271454341412203	0.228	0.053	6.34778318088548e-11	Connective tissue
Aspn	5.070881551364e-15	0.377879418566542	0.331	0.105	6.44762589255933e-11	Connective tissue
Ecm1	7.39758153918314e-15	0.58183960508116	0.448	0.197	9.40602492707137e-11	Connective tissue
Lhfp	1.14534651844699e-14	0.333623552628435	0.262	0.071	1.45630809820535e-10	Connective tissue
Vim	1.29545140274675e-14	0.657073798484789	0.752	0.507	1.64716645859249e-10	Connective tissue
Mustn1	1.68198775103882e-14	0.529189710718328	0.517	0.237	2.13864742544586e-10	Connective tissue
Ctsd	2.28588433869152e-14	0.477910636371464	0.979	0.958	2.90650193664627e-10	Connective tissue
Ogn	4.24020129015351e-14	0.591702646958163	0.51	0.25	5.39141594043018e-10	Connective tissue
Cdon	5.11003003076349e-14	0.307656647911642	0.207	0.048	6.49740318411578e-10	Connective tissue
C1qtnf6	5.52954150715591e-14	0.274972810561605	0.228	0.057	7.03081202634874e-10	Connective tissue
Fkbp9	5.62079398622791e-14	0.419204671601748	0.503	0.227	7.14683955348879e-10	Connective tissue
Col16a1	7.89709742136509e-14	0.274337371501998	0.193	0.042	1.00411593712657e-09	Connective tissue
Calr	9.90136422002265e-14	0.581634526871938	0.814	0.66	1.25895846057588e-09	Connective tissue
Pam	1.04075383627955e-13	0.423853117834962	0.345	0.124	1.32331850282945e-09	Connective tissue
Mgp	1.57561412557255e-13	0.619703796731884	0.51	0.242	2.00339336066550e-09	Connective tissue
Tgfbi	2.35904253466178e-13	0.47078273000928	0.372	0.145	2.99952258282246e-09	Connective tissue
Net1	2.55391773940071e-13	0.278937770778423	0.186	0.041	3.247306405648e-09	Connective tissue
Pi16	3.71634931332862e-13	0.550483850227786	0.503	0.238	4.72533815189734e-09	Connective tissue
Lrp1	3.96507192191534e-13	0.495490096247745	0.607	0.323	5.04158894871536e-09	Connective tissue
Col5a2	4.21613011262806e-13	0.57076392357187	0.462	0.227	5.36080943820658e-09	Connective tissue
Lbp	6.12271513887554e-13	0.287869871335883	0.276	0.084	7.78503229908025e-09	Connective tissue
Sod3	8.8635983824571e-13	0.386885288007297	0.338	0.124	1.12700653432942e-08	Connective tissue
Selenom	1.18508218455525e-12	0.45775921378677	0.531	0.27	1.506831997662e-08	Connective tissue
Lmna	1.35406094013033e-12	0.52093921612825	0.607	0.345	1.72168848537571e-08	Connective tissue
Itm2c	1.62730385371442e-12	0.442014554509834	0.49	0.238	2.06911684999789e-08	Connective tissue
Emp3	1.86045621543991e-12	0.381798058405919	0.455	0.205	2.36557007793185e-08	Connective tissue
Col14a1	2.53062118038141e-12	0.324344331796177	0.255	0.078	3.21768483085497e-08	Connective tissue
S100a10	3.40309150559326e-12	0.617032164708587	0.621	0.387	4.32703084936183e-08	Connective tissue
C4b	3.6759321008687e-12	0.321971669211666	0.221	0.061	4.67394766625456e-08	Connective tissue
App	3.70555320464826e-12	0.542716231346308	0.607	0.351	4.71161089971027e-08	Connective tissue
Rrbp1	4.17768216109035e-12	0.421963189216304	0.4	0.173	5.31192286782638e-08	Connective tissue
F13a1	5.81229205179618e-12	0.331606444706204	0.269	0.088	7.39032934385884e-08	Connective tissue
Ppib	5.82862501105555e-12	0.489311897515437	0.634	0.388	7.41109670155713e-08	Connective tissue
Maged1	5.88256263607177e-12	0.332702566481538	0.331	0.123	7.47967839176525e-08	Connective tissue
Cryab	7.28407847988211e-12	0.716534718158468	0.993	0.995	9.2617057871701e-08	Connective tissue
Adamts2	8.02509606493919e-12	0.328432129103309	0.248	0.077	1.02039096465702e-07	Connective tissue
C1qc	8.58837901898062e-12	0.366234161815694	0.407	0.171	1.09201239226339e-07	Connective tissue
Tuba1b	9.14385593210479e-12	0.525800065388564	0.593	0.358	1.16264128176712e-07	Connective tissue
Tppp3	9.54153577781230e-12	0.507345628981086	0.538	0.296	1.21320627414883e-07	Connective tissue
Tmsb10	1.21870696331088e-11	0.449956635269274	0.89	0.817	1.54958590384978e-07	Connective tissue
Fbn1	1.35226538276792e-11	0.479319510700649	0.538	0.291	1.71940543418941e-07	Connective tissue
Fstl1	2.01440047572437e-11	0.400331000463819	0.441	0.206	2.56131020488353e-07	Connective tissue
Gm8797	4.50089335771603e-11	0.311833780158833	1	0.998	5.72288590433593e-07	Connective tissue
Cygb	4.68884565715572e-11	0.291968439549503	0.255	0.084	5.9618672530735e-07	Connective tissue
Htra3	6.58938839111421e-11	0.425440126279469	0.455	0.227	8.37840733930172e-07	Connective tissue
Ly6a	7.64412127084171e-11	0.452838824588213	0.738	0.549	9.71950019587523e-07	Connective tissue
P4hb	1.27458686873232e-10	0.486600414185733	0.697	0.448	1.62063720359314e-06	Connective tissue
Ckb	1.30217606266473e-10	0.362040521746129	0.393	0.176	1.6557168636782e-06	Connective tissue
Slc1a5	1.48175114541915e-10	0.254493734130841	0.207	0.06	1.88404658140044e-06	Connective tissue
Ifi27l2a	1.52417597039419e-10	0.852000157939809	0.559	0.32	1.93798974635622e-06	Connective tissue
Ftl1	1.5311300975939e-10	0.420177658930642	0.952	0.902	1.94683191909064e-06	Connective tissue
Igfbp4	1.55537157775861e-10	0.443628278754338	0.503	0.279	1.97765496112007e-06	Connective tissue
Tspo	1.61184833268863e-10	0.404540087434167	0.593	0.334	2.04946515501359e-06	Connective tissue
Anxa5	1.98114749237922e-10	0.481937024347477	0.545	0.308	2.51902903656018e-06	Connective tissue
Rpl3	2.01003614986399e-10	0.512896691232988	0.566	0.34	2.55576096455206e-06	Connective tissue
Ctsl	2.2490652783075e-10	0.413042612670582	0.703	0.462	2.85968650136799e-06	Connective tissue
Tgfbr3	3.84783330264448e-10	0.370575601618675	0.31	0.127	4.89252004431245e-06	Connective tissue
H2-D1	4.65690701043377e-10	0.477622036656866	0.89	0.845	5.92125726376654e-06	Connective tissue
Grn	7.19325966121026e-10	0.438245501213448	0.476	0.251	9.14622965922884e-06	Connective tissue
Col5a1	9.11025403710028e-10	0.384995758364968	0.462	0.245	1.1583688008173e-05	Connective tissue
Cavin3	9.15661367910049e-10	0.358642945749264	0.414	0.204	1.16426342929763e-05	Connective tissue
Npdc1	1.12511237548786e-09	0.322472221180335	0.262	0.099	1.43058038543282e-05	Connective tissue
Dpysl2	1.31913723669945e-09	0.331750527383209	0.317	0.133	1.67728299646335e-05	Connective tissue
C1qb	1.48312745523862e-09	0.360887403458432	0.372	0.174	1.8857965593359e-05	Connective tissue
Tuba1a	1.70671556322852e-09	0.483358406206011	0.586	0.373	2.17008883864506e-05	Connective tissue
Pltp	1.76091355408135e-09	0.369580528983059	0.4	0.197	2.23900158401444e-05	Connective tissue
Ndufa4l2	1.82989896420123e-09	0.318753564312002	0.366	0.166	2.32671653298186e-05	Connective tissue
Ifitm2	1.83739339650823e-09	0.501235649147326	0.683	0.551	2.33624570366022e-05	Connective tissue
Loxl1	1.9329999917283e-09	0.34037396510017	0.345	0.153	2.45780948948253e-05	Connective tissue
Mylk2	2.15772628186254e-09	0.465001282639617	0.993	0.969	2.74354896738823e-05	Connective tissue
Cd9	2.17194082968994e-09	0.354867653538005	0.359	0.166	2.76162276495076e-05	Connective tissue
Cd34	2.57803577372188e-09	0.360765492904067	0.469	0.249	3.27797248628737e-05	Connective tissue
Crispld2	3.02564241869661e-09	0.315687550458279	0.276	0.109	3.84710433537274e-05	Connective tissue
Rarres2	3.32873087906831e-09	0.480263596514385	0.572	0.365	4.23248131273536e-05	Connective tissue
Lyz2	4.09285476840516e-09	0.531869363819324	0.634	0.449	5.20406483802716e-05	Connective tissue
Gpx3	4.56169208818732e-09	0.432517576494158	0.883	0.859	5.80019149013017e-05	Connective tissue
Cd74	4.86419847065722e-09	0.514220306241014	0.586	0.352	6.18482835544065e-05	Connective tissue
Jund	5.03750074817664e-09	0.389141667505243	0.517	0.309	6.4051822013066e-05	Connective tissue
Arpc1b	5.69902797517925e-09	0.366180519061931	0.407	0.209	7.24631407044042e-05	Connective tissue
Ighm	6.15277501430247e-09	0.44712030637424	0.538	0.317	7.8232534306856e-05	Connective tissue
Tnfrsf1a	9.31496627713384e-09	0.292843907120197	0.297	0.125	0.000118439796213757	Connective tissue
Mtch1	9.51562050763697e-09	0.425350824939449	0.503	0.304	0.000120991114754604	Connective tissue
Zfp36l2	1.06814091385893e-08	0.281743768539041	0.241	0.091	0.000135814117197163	Connective tissue
Myadm	1.09433888800077e-08	0.282340293269842	0.31	0.135	0.000139145189609298	Connective tissue
Ilk	1.10407429181641e-08	0.308028956311357	0.428	0.218	0.000140383046204457	Connective tissue
Retnla	1.14210678301857e-08	0.543162062492891	0.414	0.205	0.000145218877460811	Connective tissue
C3	1.16311237108146e-08	0.460586522789779	0.614	0.412	0.000147889737983008	Connective tissue
Pmp22	1.29947333882357e-08	0.305138130511652	0.372	0.183	0.000165228035031417	Connective tissue
Fcgrt	1.4525476065698e-08	0.36276695430976	0.559	0.343	0.00018469142817535	Connective tissue
Fbln2	1.5211779709301e-08	0.363527692618676	0.4	0.205	0.000193417779003762	Connective tissue
Gnb2	1.68443745201319e-08	0.407517450657703	0.579	0.373	0.000214176222023478	Connective tissue
Slc44a2	1.89351428632199e-08	0.450036897076565	0.634	0.466	0.000240760341505841	Connective tissue
Aldh2	1.96315460354401e-08	0.375065291631715	0.524	0.303	0.000249615107840621	Connective tissue
Igfn1	2.71700193648837e-08	0.266085221814355	0.103	0.021	0.000345466796224496	Connective tissue
Calu	2.80187766088946e-08	0.400552018471281	0.462	0.262	0.000356258744582095	Connective tissue
Tgfb3	4.08324067732277e-08	0.263520009920134	0.255	0.104	0.00051918405212159	Connective tissue
Hmcn2	4.20913954846683e-08	0.284995021415696	0.31	0.14	0.000535192093587558	Connective tissue
Ahnak	4.6497780034654e-08	0.494856682435721	0.69	0.589	0.000591219273140626	Connective tissue
Ltbp1	4.67243826561747e-08	0.254493734130841	0.186	0.063	0.000594100525473261	Connective tissue
Eln	5.20933232805437e-08	0.264616585286567	0.276	0.117	0.000662366605512113	Connective tissue
Uaca	5.46554465760883e-08	0.406138551818599	0.469	0.28	0.000694944003214963	Connective tissue
Sec61a1	5.58112629108818e-08	0.252495541233997	0.269	0.113	0.000709640207911862	Connective tissue
Ifngr1	6.89759070573579e-08	0.261775249329652	0.317	0.146	0.000877028658234306	Connective tissue
Crip2	7.5531663479765e-08	0.362830390389396	0.497	0.305	0.000960385101145212	Connective tissue
Tns1	1.09384702467843e-07	0.378843531383373	0.517	0.32	0.00139082649187862	Connective tissue
Vkorc1	1.19999259008754e-07	0.264659678896064	0.317	0.148	0.00152579057829631	Connective tissue
Col4a2	1.22156807484304e-07	0.348197906650315	0.621	0.427	0.00155322380716293	Connective tissue
Arhgdia	1.27410019324599e-07	0.451573255727891	0.566	0.395	0.00162001839571228	Connective tissue
Marcks	1.34658235879781e-07	0.380418526125922	0.497	0.302	0.00171217946921141	Connective tissue
Ctsz	1.39033047413192e-07	0.334664082814824	0.414	0.229	0.00176780519785874	Connective tissue
Cyba	1.45919997732897e-07	0.298090719255238	0.352	0.177	0.00185537277117378	Connective tissue
Clu	1.75058366131588e-07	0.468808095203391	0.49	0.314	0.00222586712536314	Connective tissue
Ecm2	1.75824512431165e-07	0.289259152291517	0.317	0.149	0.00223560867556226	Connective tissue
Egfr	2.34859308764856e-07	0.263022415399571	0.186	0.067	0.00298623611094514	Connective tissue
Thy1	3.09277128191063e-07	0.287869871335883	0.29	0.137	0.00393245868494936	Connective tissue
Angptl2	3.5830266714531e-07	0.264857453750155	0.393	0.212	0.00455581841275261	Connective tissue
Actg1	4.10956368862849e-07	0.36324774911922	0.91	0.847	0.00522531023009113	Connective tissue
Pf4	4.3158858029542e-07	0.33197833266116	0.359	0.188	0.00548764879845627	Connective tissue
Slc39a7	5.28082372980518e-07	0.290160398615544	0.4	0.221	0.00671456737244729	Connective tissue
Cd81	7.24278245901628e-07	0.374951378916802	0.745	0.699	0.0092091978966392	Connective tissue
Flna	8.00668406686666e-07	0.282544205116725	0.407	0.227	0.010180498791021	Connective tissue
S100a11	8.01692235223753e-07	0.333826523986719	0.441	0.265	0.01019351677087	Connective tissue
Ltbp3	8.90891278153195e-07	0.326621785514237	0.386	0.219	0.0113276826017179	Connective tissue
Sncg	1.13649666756642e-06	0.294429007089288	0.207	0.084	0.014450555128107	Connective tissue
Bmp1	1.26886895539395e-06	0.268514577758456	0.283	0.136	0.0161336687678341	Connective tissue
Hsph1	1.57155726258846e-06	0.298846017445825	0.407	0.235	0.0199823505938123	Connective tissue
Itgb5	1.65740419658627e-06	0.279814601715959	0.483	0.305	0.0210738943595944	Connective tissue
Cyb5r3	1.6632986473516e-06	0.314739540832695	0.359	0.198	0.0211488423010756	Connective tissue
Mcrip1	1.7315921408139e-06	0.296474172547746	0.386	0.225	0.0220171940704487	Connective tissue
Psap	2.2294033579008e-06	0.262112850362734	0.993	0.991	0.0283468636957086	Connective tissue
Nucb1	2.58526654044771e-06	0.26875918714519	0.366	0.201	0.0328716640617926	Connective tissue
Hspb7	2.63524508405298e-06	0.321678441220343	0.366	0.2	0.0335071412437337	Connective tissue
Mcpt4	2.91834226064901e-06	0.279794418884352	0.152	0.053	0.0371067218441522	Connective tissue
Plxnd1	4.1272765007993e-06	0.253725628141239	0.29	0.147	0.0524783207076631	Connective tissue
Csf1r	4.18438462203224e-06	0.250189514651288	0.255	0.122	0.0532044504691399	Connective tissue
Phlda3	4.21883098307751e-06	0.294178649241715	0.483	0.309	0.0536424359498305	Connective tissue
Dpt	4.63798075202244e-06	0.30859057120493	0.393	0.23	0.0589719252619654	Connective tissue
Eef1a1	5.02444544392254e-06	0.386583975510746	0.903	0.892	0.0638858238194751	Connective tissue
Col15a1	5.73180105835083e-06	0.278717677811592	0.359	0.202	0.0728798504569308	Connective tissue
Mcpt2	5.80079270297125e-06	0.277095163067973	0.124	0.039	0.0737570792182795	Connective tissue
Dync1h1	6.13113857452206e-06	0.296993664848769	0.455	0.291	0.077957426975048	Connective tissue
Ergic3	6.48482563996463e-06	0.264773871012434	0.448	0.277	0.0824545580121503	Connective tissue
Stab1	6.6621341783323e-06	0.261689235535044	0.262	0.13	0.0847090360774951	Connective tissue
Axl	7.45620579479705e-06	0.346515672706967	0.331	0.191	0.0948056566808445	Connective tissue
Rnase4	9.97253822913835e-06	0.297121336976364	0.379	0.229	0.126800823583494	Connective tissue
Rgcc	1.00101355215103e-05	0.302974048501829	0.4	0.242	0.127278873156004	Connective tissue
Fn1	1.04493198706307e-05	0.461963623990969	0.51	0.362	0.132863102155069	Connective tissue
Txndc5	1.14290162265701e-05	0.310400851775817	0.324	0.182	0.145319941320839	Connective tissue
Itgb1	1.1706949980428e-05	0.4019009620393	0.566	0.441	0.148853869001143	Connective tissue
Atox1	1.27123156066352e-05	0.27579442886427	0.717	0.613	0.161637092938366	Connective tissue
Tmem109	1.29721448599977e-05	0.271098954037358	0.924	0.895	0.164940821894871	Connective tissue
Nrap	1.30410021437375e-05	0.257187843300104	0.924	0.884	0.165816342257622	Connective tissue
Fus	1.34579929585125e-05	0.341068954781235	0.434	0.285	0.171118380467486	Connective tissue
Ece1	1.46195443639548e-05	0.281033116319909	0.324	0.187	0.185887506587685	Connective tissue
Sptbn1	1.71068121621075e-05	0.336300719451931	0.428	0.278	0.217513116641196	Connective tissue
Zmat2	2.05129176206972e-05	0.290160398615544	0.379	0.229	0.260821747547164	Connective tissue
S100a13	2.15923823271016e-05	0.327835642316358	0.49	0.35	0.274547141289097	Connective tissue
Tpm3	2.38299409562426e-05	0.378719262892759	0.2	0.091	0.302997699258625	Connective tissue
Mfap5	2.61908611435504e-05	0.300427546712731	0.366	0.219	0.333016799440243	Connective tissue
Nfix	3.04745056547994e-05	0.310850143921834	0.621	0.474	0.387483339400775	Connective tissue
Car3	3.40191885686085e-05	0.395748397241872	0.738	0.65	0.432553982649857	Connective tissue
Hspb1	3.53349396177001e-05	0.282122012833955	0.89	0.848	0.449283757239057	Connective tissue
Ctdsp1	4.0660855563866e-05	0.260123604262187	0.4	0.256	0.517002778494556	Connective tissue
Kcnc4	4.79002141593502e-05	0.269641507534165	0.483	0.325	0.609051223036138	Connective tissue
Ivns1abp	4.89994922317609e-05	0.326443576009855	0.51	0.361	0.62302854372684	Connective tissue
H2-Ab1	5.95955239300656e-05	0.282518126199027	0.31	0.175	0.757757086770785	Connective tissue
Flnc	7.55594422739005e-05	0.289988366637097	0.745	0.671	0.960738308512645	Connective tissue
Rrp1	7.95592970181199e-05	0.254672606493711	0.338	0.207	1	Connective tissue
Wsb2	8.50495986080557e-05	0.310113124288981	0.545	0.39	1	Connective tissue
Ptma	0.000127480169278224	0.401805924718469	0.628	0.526	1	Connective tissue
Ap2s1	0.00013664907292945	0.284652314647	0.414	0.279	1	Connective tissue
Sdf4	0.000142092621818503	0.253079404147954	0.462	0.325	1	Connective tissue
Gpd1	0.000162618570829075	0.280059945294954	0.91	0.879	1	Connective tissue
Pih1d1	0.000192067845888581	0.265847591725286	0.4	0.267	1	Connective tissue
Rpn2	0.000195674518763655	0.284632731171714	0.455	0.317	1	Connective tissue
Cacng1	0.000255309120089088	0.288834562138052	0.952	0.948	1	Connective tissue
Capns1	0.000317474270125394	0.251164087141155	0.759	0.723	1	Connective tissue
Slc16a3	0.000405820225397955	0.256892383555566	0.786	0.777	1	Connective tissue
Ifitm3	0.000435359328703735	0.344036068941553	0.662	0.596	1	Connective tissue
Dlgap4	0.000437805271153517	0.257154715593908	0.331	0.218	1	Connective tissue
H3f3b	0.000441887054770077	0.301843064510165	0.552	0.441	1	Connective tissue
Cox6a1	0.000486048854263311	0.260338972061189	0.469	0.334	1	Connective tissue
Anxa6	0.000491542949917332	0.266167900496012	0.669	0.601	1	Connective tissue
Tcap	0.000564506335772278	0.301640101442405	1	1	1	Connective tissue
Trf	0.00060719404651706	0.251408579165472	0.241	0.143	1	Connective tissue
Ly6e	0.000646406908573106	0.271039928067761	0.572	0.463	1	Connective tissue
H2-Aa	0.000745124673876544	0.256530885996134	0.366	0.246	1	Connective tissue
Jph2	0.000837396808530412	0.26022867849125	0.883	0.879	1	Connective tissue
Ctsa	0.000881156802351729	0.261317933244772	0.455	0.334	1	Connective tissue
Nr1d1	0.000920064733678578	0.256693759098843	0.655	0.603	1	Connective tissue
Gpx1	0.000950732381602021	0.282147263169245	0.8	0.782	1	Connective tissue
Htra1	0.000987979552010089	0.318462957580777	0.393	0.294	1	Connective tissue
Cenpb	0.00127416177067138	0.267311444671488	0.497	0.402	1	Connective tissue
Sparcl1	0.00160605089169376	0.260834123456384	0.559	0.466	1	Connective tissue
Pacsin3	0.0017308929332969	0.253292807393836	0.69	0.644	1	Connective tissue
Cfl1	0.00268050868720738	0.304075762981401	0.49	0.381	1	Connective tissue
Alpk3	0.00491417372334501	0.253199982185927	0.386	0.294	1	Connective tissue
Hbb-bt	2.07625296168784e-77	2.77258950389693	0.778	0.136	2.63995564078609e-73	Erythrocytes
Hba-a1	2.41427061166087e-71	4.16680389851516	1	0.596	3.0697450827268e-67	Erythrocytes
Hbb-bs	1.70039061992538e-69	4.10369249180994	1	0.767	2.16204667323512e-65	Erythrocytes
Hba-a2	5.118664214168e-68	2.61100583999994	0.889	0.265	6.50838154831461e-64	Erythrocytes
Alas2	3.85254769282592e-38	0.490361009112556	0.214	0.011	4.89851439142816e-34	Erythrocytes
Mkrn1	1.62038842869475e-08	0.307856423413999	0.248	0.088	0.000206032388708538	Erythrocytes
Ucp2	4.55465849563185e-05	0.320332225034512	0.274	0.144	0.57912482771959	Erythrocytes
Colq	5.7603639244156e-71	1.06280209203652	0.561	0.023	7.32430272989443e-67	Neuromuscular junction
Mbp	6.57764611586304e-51	1.44303432307087	0.61	0.046	8.36347703631985e-47	Neuromuscular junction
Pou3f1	7.46909097355575e-51	0.338724088581472	0.22	0.002	9.49694917287614e-47	Neuromuscular junction
Chrna1	2.50698367064615e-47	1.53373746596228	0.61	0.053	3.18762973722657e-43	Neuromuscular junction
Chrne	6.65507794522003e-46	1.52937594900383	0.78	0.104	8.46193160734727e-42	Neuromuscular junction
Ufsp1	8.70536263764276e-44	1.35081363045947	0.732	0.087	1.10688685937628e-39	Neuromuscular junction
Crym	1.41317069382942e-43	0.667171048757195	0.341	0.014	1.7968465372041e-39	Neuromuscular junction
Chrnd	2.30829469896551e-43	0.281101528811973	0.22	0.004	2.93499670973465e-39	Neuromuscular junction
Ncam1	3.67253813820038e-42	0.603370473399226	0.415	0.023	4.66963224272178e-38	Neuromuscular junction
Col20a1	3.48829103724938e-41	0.840328508705123	0.39	0.021	4.43536205386259e-37	Neuromuscular junction
Prr29	4.436446706865e-39	0.669683479777782	0.488	0.038	5.64094198777885e-35	Neuromuscular junction
Mpz	3.08985764302264e-38	1.79238103433025	0.634	0.074	3.92875399310329e-34	Neuromuscular junction
Etv5	5.32018870450193e-38	1.04565696491564	0.463	0.035	6.7646199377742e-34	Neuromuscular junction
Sfrp5	8.44278222611557e-38	0.883005134244626	0.439	0.031	1.07349976005059e-33	Neuromuscular junction
Sox10	5.91393643471926e-37	0.35894727086529	0.244	0.007	7.51957017674554e-33	Neuromuscular junction
Ache	3.86474144735706e-36	0.982954045654091	0.659	0.083	4.9140187503145e-32	Neuromuscular junction
Dusp6	4.86992779954084e-35	1.09001527872614	0.463	0.04	6.19211319711618e-31	Neuromuscular junction
Hs6st2	7.5435160706278e-34	0.352755437151022	0.268	0.011	9.59158068380324e-30	Neuromuscular junction
Klk1	9.81701063012391e-34	0.32424530714911	0.268	0.011	1.24823290162026e-29	Neuromuscular junction
Prx	5.2353051305036e-32	0.628785161986544	0.341	0.022	6.65669047343532e-28	Neuromuscular junction
Rps6ka1	7.28221901910496e-32	0.663385149447314	0.39	0.03	9.25934148279195e-28	Neuromuscular junction
Kank4	6.98499279801732e-30	0.356880372172377	0.22	0.008	8.88141834267902e-26	Neuromuscular junction
Egfl8	4.72907229265311e-28	0.373557111945577	0.268	0.014	6.01301542010843e-24	Neuromuscular junction
Plp1	5.22810298972009e-27	0.301385259580673	0.22	0.009	6.6475329514291e-23	Neuromuscular junction
Fxyd3	9.38745554497681e-27	0.296230930979513	0.244	0.012	1.1936149725438e-22	Neuromuscular junction
Pllp	2.66093893332329e-26	0.279025708251127	0.171	0.005	3.38338385372056e-22	Neuromuscular junction
Phldb2	5.76849343803246e-26	0.454639016878822	0.244	0.013	7.33463940645828e-22	Neuromuscular junction
Itgb4	3.70569480346161e-25	0.312970190825794	0.268	0.017	4.71179094260143e-21	Neuromuscular junction
Nes	5.23548519168163e-25	0.775219068514367	0.512	0.07	6.65691942122319e-21	Neuromuscular junction
Pola2	1.46876513385621e-24	0.761008779552521	0.463	0.059	1.86753486769817e-20	Neuromuscular junction
Mal	1.71512616127307e-24	0.33353639855848	0.171	0.006	2.1807829140587e-20	Neuromuscular junction
Cldn1	1.33284244137007e-23	0.32733569399498	0.195	0.009	1.69470916420205e-19	Neuromuscular junction
Calcrl	1.84633203711944e-23	0.479147830994318	0.39	0.041	2.34761118519737e-19	Neuromuscular junction
Nog	1.00905858457968e-22	0.610599689589759	0.341	0.033	1.28301799029306e-18	Neuromuscular junction
Matn2	1.13210236887245e-22	0.541424572966218	0.341	0.033	1.43946816202132e-18	Neuromuscular junction
Gatm	5.1193886592865e-22	0.569533252256412	0.341	0.034	6.50930268028279e-18	Neuromuscular junction
Kcnj12	7.11420427469349e-22	0.767378416916691	0.537	0.087	9.04571073527278e-18	Neuromuscular junction
Prkar1a	1.77488334000155e-20	2.51842499941333	0.78	0.296	2.25676416681197e-16	Neuromuscular junction
Apod	9.23585739683351e-20	1.35602114735526	0.829	0.273	1.17433926800738e-15	Neuromuscular junction
Ncmap	4.59590775200612e-19	0.271783767417929	0.171	0.009	5.84369670667578e-15	Neuromuscular junction
Lrtm1	9.25781856788308e-19	0.738671082589174	0.439	0.071	1.17713163090633e-14	Neuromuscular junction
S100b	9.55141096700471e-19	0.345565058944543	0.22	0.016	1.21446190445465e-14	Neuromuscular junction
Ndrg1	5.43228222614011e-18	0.827251674402458	0.463	0.084	6.90714685053715e-14	Neuromuscular junction
Cnp	1.04719821076112e-17	0.622546732920134	0.39	0.057	1.33151252498276e-13	Neuromuscular junction
Map2k1	1.67788967008909e-17	1.04436064787526	0.732	0.229	2.13343671551828e-13	Neuromuscular junction
Pmp22	2.69678042175331e-16	1.47179373791789	0.659	0.189	3.42895630625933e-12	Neuromuscular junction
Lgi4	3.88041344696631e-16	0.418113140853708	0.293	0.035	4.93394569781766e-12	Neuromuscular junction
Aplp2	2.55880958740498e-15	1.18929445035783	0.854	0.397	3.25352639038543e-11	Neuromuscular junction
Hpn	3.17209227498109e-15	0.488177307738314	0.341	0.05	4.03331532763846e-11	Neuromuscular junction
Adamtsl2	1.02447265102862e-13	0.25945296550721	0.195	0.018	1.30261697578289e-09	Neuromuscular junction
Cpm	4.28346785666048e-12	0.267661778782742	0.146	0.012	5.4464293797438e-08	Neuromuscular junction
Plpp3	7.11662808036753e-12	0.890454932704015	0.707	0.284	9.04879260418732e-08	Neuromuscular junction
Mt3	8.2198032302151e-12	0.445209257706915	0.244	0.034	1.04514798072185e-07	Neuromuscular junction
Pla2g7	2.12963872877584e-11	0.778417907454126	0.732	0.303	2.70783564363848e-07	Neuromuscular junction
Cd24a	3.21585830648388e-11	1.35348139222089	0.902	0.814	4.08896383669425e-07	Neuromuscular junction
Col15a1	3.76252358868098e-11	0.679860000827041	0.61	0.207	4.78404874300787e-07	Neuromuscular junction
Atp1a1	4.63195145485864e-11	0.559227918156022	0.659	0.228	5.88952627485276e-07	Neuromuscular junction
Ccn1	5.16481592630277e-11	0.346342582563949	0.415	0.092	6.56706345029397e-07	Neuromuscular junction
Bcl2l1	1.0717763385934e-10	0.308142900193799	0.244	0.037	1.36276361452151e-06	Neuromuscular junction
Chrnb1	4.59474380775409e-10	0.394024096108947	0.439	0.113	5.84221675155932e-06	Neuromuscular junction
Tecpr1	9.74978133590094e-10	0.478603435891244	0.341	0.079	1.2396846968598e-05	Neuromuscular junction
Ablim2	1.62155798273657e-09	0.582901814778845	0.39	0.105	2.06181097504955e-05	Neuromuscular junction
Scn1b	1.84845261982368e-09	0.576928271406005	1	0.988	2.35030750610581e-05	Neuromuscular junction
Col18a1	2.16874523644172e-09	0.409934604432623	0.317	0.069	2.75755956813565e-05	Neuromuscular junction
Akap11	2.36108119549122e-09	0.340766548409489	0.268	0.051	3.00211474006709e-05	Neuromuscular junction
Pik3cd	2.42808948477249e-09	0.285662844830059	0.22	0.035	3.08731577988823e-05	Neuromuscular junction
Fxyd6	5.3908139555653e-09	0.731871396078	0.463	0.15	6.85441994450127e-05	Neuromuscular junction
Secisbp2l	8.40923948616166e-09	0.436157316323469	0.268	0.054	0.000106923480066545	Neuromuscular junction
Atp8a2	9.29169998513366e-09	0.445777886574741	0.293	0.064	0.000118143965310974	Neuromuscular junction
Rnf122	2.74325444950033e-08	0.322188720855173	0.293	0.066	0.000348804803253967	Neuromuscular junction
Smoc2	5.25890000222585e-08	0.823603430329372	0.756	0.437	0.000668669135283017	Neuromuscular junction
Postn	6.48361820190413e-08	0.432242266320086	0.268	0.061	0.00082439205437211	Neuromuscular junction
Elovl1	7.03423963476195e-08	0.318307897961201	0.293	0.069	0.000894403569559982	Neuromuscular junction
Plxnd1	9.30113831675732e-08	0.419084512533383	0.463	0.152	0.00118263973697569	Neuromuscular junction
Sbk1	1.07733212364691e-07	0.254934409904903	0.268	0.059	0.00136982779521705	Neuromuscular junction
Bace2	1.27611330505743e-07	0.27275536105067	0.171	0.027	0.00162257806738053	Neuromuscular junction
App	1.83412684464253e-07	0.516764387358564	0.756	0.366	0.00233209228296297	Neuromuscular junction
Plekhb1	3.12909837821096e-07	0.508354363304696	0.39	0.126	0.00397864858789523	Neuromuscular junction
Hspa5	4.41222587353218e-07	0.565019555965785	0.78	0.449	0.00561014519819617	Neuromuscular junction
Lum	7.62987681077134e-07	0.562057842643029	0.561	0.246	0.00970138836489575	Neuromuscular junction
Cd9	8.54943675902549e-07	0.503849830348454	0.463	0.177	0.0108706088391009	Neuromuscular junction
Eef1a1	8.6602488886359e-07	0.528582775815615	0.976	0.891	0.0110115064619006	Neuromuscular junction
Arpc1a	1.03748365253835e-06	0.387416343630791	0.39	0.131	0.0131916046420251	Neuromuscular junction
Bc1	1.56549014597078e-06	1.34457529564525	0.854	0.712	0.0199052072060185	Neuromuscular junction
Mlycd	1.62731161450875e-06	0.403421485965602	0.537	0.219	0.0206912671784788	Neuromuscular junction
Abca8b	1.62769099324839e-06	0.396523000163745	0.293	0.081	0.0206960909791533	Neuromuscular junction
Bmp1	1.82693360049318e-06	0.354433926931363	0.415	0.143	0.0232294607302708	Neuromuscular junction
Nid1	2.09326216045759e-06	0.508820055029885	0.537	0.236	0.0266158283702182	Neuromuscular junction
Ing4	2.58443873202731e-06	0.310983266147292	0.341	0.106	0.0328611384777272	Neuromuscular junction
Gprc5b	2.80690362678066e-06	0.317425774829212	0.293	0.082	0.0356897796145161	Neuromuscular junction
Sptb	3.06704335998738e-06	0.42777148871217	0.585	0.27	0.0389974563222395	Neuromuscular junction
Trak2	4.4214930065621e-06	0.468440893313117	0.415	0.166	0.0562192835784371	Neuromuscular junction
Rnft1	4.80348771406569e-06	0.286999292392872	0.366	0.121	0.0610763462843453	Neuromuscular junction
Anapc7	6.72076244911732e-06	0.26486863899974	0.244	0.064	0.0854544945405268	Neuromuscular junction
Itm2c	7.00092687697775e-06	0.462759002403172	0.537	0.255	0.0890167852407721	Neuromuscular junction
Atp13a3	7.14601079172632e-06	0.268784790028515	0.317	0.098	0.0908615272168001	Neuromuscular junction
Entpd2	9.49108871900832e-06	0.300787499041403	0.317	0.101	0.120679193062191	Neuromuscular junction
Pafah1b1	1.02047042882673e-05	0.520990799587621	0.585	0.29	0.129752815025319	Neuromuscular junction
Htra1	1.079732633496e-05	0.382489231122986	0.634	0.294	0.137288004349016	Neuromuscular junction
Csgalnact2	1.12681805836388e-05	0.273473435822145	0.317	0.101	0.143274916120967	Neuromuscular junction
Rpl41	1.17815808258085e-05	0.30896885223778	1	1	0.149802800200154	Neuromuscular junction
Gstm1	1.19965613551805e-05	0.679184237504586	0.756	0.564	0.15253627763112	Neuromuscular junction
Serpina1b	1.21192001340442e-05	0.271704387240139	0.195	0.046	0.154095629704372	Neuromuscular junction
Mb	1.21543548842982e-05	0.287984088209785	1	0.918	0.154542622353851	Neuromuscular junction
Lama2	1.42282981539103e-05	0.425602382592841	0.439	0.185	0.18091281102697	Neuromuscular junction
Itgb5	1.49015192323094e-05	0.670640116466628	0.561	0.316	0.189472817038814	Neuromuscular junction
Csrp1	1.53329183749795e-05	0.461927001698608	0.39	0.154	0.194958057137865	Neuromuscular junction
Anapc1	1.56091177293419e-05	0.253541373905602	0.39	0.139	0.198469931928583	Neuromuscular junction
Tcap	1.64519258635965e-05	0.275786152989034	1	1	0.209186237355629	Neuromuscular junction
Dcn	1.71168738588676e-05	0.577631793483542	0.951	0.885	0.217641051115501	Neuromuscular junction
Cspg4	1.7246372067659e-05	0.292256214778342	0.195	0.047	0.219287620840284	Neuromuscular junction
Cxcl14	2.07563130234874e-05	0.882281782262657	0.707	0.422	0.263916520093643	Neuromuscular junction
Spry2	2.19050400955531e-05	0.26486863899974	0.244	0.069	0.278522584814958	Neuromuscular junction
Sdf4	2.35385574210409e-05	0.448259432708057	0.634	0.33	0.299292757608536	Neuromuscular junction
Slc44a1	2.48211243070993e-05	0.280063245182496	0.293	0.094	0.315600595564767	Neuromuscular junction
Oaf	3.05432829332926e-05	0.303230563151288	0.293	0.095	0.388357842496815	Neuromuscular junction
Dnm2	3.20386953778723e-05	0.365231741605299	0.39	0.155	0.407372011729646	Neuromuscular junction
Pdlim4	3.21942561707642e-05	0.272640752292992	0.22	0.06	0.409349967211267	Neuromuscular junction
Ptma	3.58113832673585e-05	0.584670475833371	0.805	0.528	0.455341738244463	Neuromuscular junction
Atp6v0d1	3.59986174912899e-05	0.314694184308248	0.463	0.197	0.457722421401751	Neuromuscular junction
Wipi1	3.63750782248489e-05	0.441858951517789	0.39	0.165	0.462509119628954	Neuromuscular junction
Crot	3.91385909516002e-05	0.373061050653722	0.366	0.143	0.497647183949597	Neuromuscular junction
Mmd	5.44692924044098e-05	0.294336600215285	0.317	0.113	0.692577052922071	Neuromuscular junction
Rps27a	5.45848883725278e-05	0.270680858722309	1	0.997	0.694046855656691	Neuromuscular junction
Ocel1	5.54619170813305e-05	0.280804800090053	0.317	0.113	0.705198275689118	Neuromuscular junction
Sf3b3	6.19295432856552e-05	0.257138171523424	0.244	0.074	0.787434142877106	Neuromuscular junction
Jup	6.36646582851204e-05	0.415630636493412	0.561	0.288	0.809496130095305	Neuromuscular junction
Mapk3	6.98725426707246e-05	0.38458525799304	0.366	0.147	0.888429380058263	Neuromuscular junction
Isca2	7.10477742932022e-05	0.311858169674363	0.537	0.254	0.903372450138066	Neuromuscular junction
Herpud1	7.24233060762983e-05	0.423633984414719	0.78	0.483	0.920862336760134	Neuromuscular junction
Gadd45a	7.95164538729962e-05	0.264211319568759	0.317	0.113	1	Neuromuscular junction
Vac14	8.1117765043637e-05	0.321267753673633	0.317	0.118	1	Neuromuscular junction
Pea15a	8.73217269023922e-05	0.35854334694942	0.415	0.171	1	Neuromuscular junction
Snhg18	8.74305483029611e-05	0.29390862073498	0.341	0.13	1	Neuromuscular junction
Shisa2	9.11383324478893e-05	0.633312034821205	0.634	0.402	1	Neuromuscular junction
Scd2	9.12622002868214e-05	0.416947254144215	0.415	0.179	1	Neuromuscular junction
Meg3	9.45185918210522e-05	0.272586634655426	0.244	0.076	1	Neuromuscular junction
Pdia6	0.000101073179619688	0.315419464842418	0.439	0.191	1	Neuromuscular junction
Spry1	0.000102909287829888	0.279119998963286	0.268	0.089	1	Neuromuscular junction
Nek6	0.000110318101197086	0.251995132064663	0.195	0.054	1	Neuromuscular junction
Tagln	0.000111048783459682	0.461548756302411	0.366	0.158	1	Neuromuscular junction
Dync1h1	0.000113973155587702	0.321436337505192	0.585	0.299	1	Neuromuscular junction
Ndn	0.000119876140087788	0.275566123435689	0.195	0.054	1	Neuromuscular junction
Ank3	0.000125423406893501	0.337295613245381	0.415	0.181	1	Neuromuscular junction
Sdc4	0.000136594840396398	0.284257394118917	0.317	0.119	1	Neuromuscular junction
Sec11c	0.000138787218425835	0.297466291443941	0.39	0.165	1	Neuromuscular junction
Hsp90ab1	0.000144347313938838	0.358363235670788	1	0.991	1	Neuromuscular junction
Apobec2	0.00014719360597969	0.525902035753768	1	0.933	1	Neuromuscular junction
Bud31	0.000147899051999602	0.356954139015849	0.512	0.264	1	Neuromuscular junction
Dusp3	0.000167917788569024	0.416428048823499	0.61	0.357	1	Neuromuscular junction
Crim1	0.00018468564612597	0.295716509493981	0.268	0.094	1	Neuromuscular junction
Pla2g12a	0.000195843104929331	0.324583235995555	0.488	0.233	1	Neuromuscular junction
Wwtr1	0.000211423575472851	0.277100831326634	0.293	0.109	1	Neuromuscular junction
Dtd1	0.000305799374921675	0.262932135298398	0.22	0.071	1	Neuromuscular junction
Sema4d	0.000316920069045369	0.4446549283062	0.512	0.276	1	Neuromuscular junction
Sharpin	0.000330547546358282	0.284005526967284	0.341	0.143	1	Neuromuscular junction
Acta2	0.000332872059544163	0.277432142624655	0.39	0.168	1	Neuromuscular junction
Sin3b	0.000343078427599254	0.309977202619151	0.366	0.16	1	Neuromuscular junction
Serbp1	0.000370617189073745	0.367688269001821	0.927	0.788	1	Neuromuscular junction
Pdgfa	0.000390928509788666	0.386917035607272	0.366	0.165	1	Neuromuscular junction
2900097C17Rik	0.000429356232889004	0.414870723365024	0.756	0.545	1	Neuromuscular junction
Mbnl2	0.000452841673411726	0.475870643253181	0.61	0.403	1	Neuromuscular junction
Eif3l	0.000461117588517952	0.310275399311672	0.488	0.246	1	Neuromuscular junction
Tinagl1	0.000475538825432706	0.286699636136547	0.317	0.129	1	Neuromuscular junction
Srsf6	0.000497761939005927	0.261014605610138	0.366	0.16	1	Neuromuscular junction
Raly	0.000510283534364683	0.272176952687349	0.463	0.227	1	Neuromuscular junction
Smdt1	0.00052604902029557	0.334549155187735	0.976	0.916	1	Neuromuscular junction
Bcl7b	0.000535926510849861	0.272343588943015	0.366	0.163	1	Neuromuscular junction
Mgp	0.00055308422291192	0.306687627314985	0.512	0.262	1	Neuromuscular junction
Fndc1	0.000560524135296409	0.2953250578457	0.463	0.225	1	Neuromuscular junction
Ube2g2	0.000579416830175953	0.312790022852923	0.512	0.271	1	Neuromuscular junction
Actn2	0.000611910785150229	0.42852556217383	0.829	0.673	1	Neuromuscular junction
Mmp2	0.000613771743293309	0.397991544932935	0.659	0.404	1	Neuromuscular junction
Marcks	0.000618154125312965	0.260448074704294	0.585	0.314	1	Neuromuscular junction
Mfap5	0.000621682637054435	0.284630982628378	0.463	0.227	1	Neuromuscular junction
Cux1	0.00063006241441068	0.360542528757248	0.512	0.28	1	Neuromuscular junction
Igfbp6	0.000658257487583309	0.629731387828474	0.829	0.634	1	Neuromuscular junction
Maged2	0.000686929743867147	0.331430873160021	0.268	0.106	1	Neuromuscular junction
Atraid	0.000706320461795755	0.293591252481777	0.61	0.344	1	Neuromuscular junction
Psme1	0.000732356407855882	0.292883528630994	0.61	0.346	1	Neuromuscular junction
Lama4	0.000740212369744697	0.264307804774672	0.317	0.134	1	Neuromuscular junction
Arl6ip5	0.000758754169747724	0.390901470939187	0.634	0.4	1	Neuromuscular junction
Serinc1	0.000758970753217201	0.31537038573654	0.732	0.446	1	Neuromuscular junction
Fdps	0.000798707276088328	0.250951496941197	0.415	0.199	1	Neuromuscular junction
Mgst3	0.000798943615063048	0.258455078529235	1	0.999	1	Neuromuscular junction
Prkcsh	0.000817213100901671	0.269721300961037	0.341	0.15	1	Neuromuscular junction
Cmc2	0.000865455620503286	0.261882914418106	0.366	0.167	1	Neuromuscular junction
Rps3a1	0.000874539889962282	0.301915583959617	1	0.996	1	Neuromuscular junction
Fbn1	0.000973746974458187	0.304248984089308	0.561	0.309	1	Neuromuscular junction
Ppp1r14b	0.000987178187237366	0.370062274583594	0.878	0.868	1	Neuromuscular junction
Mrpl15	0.000998102642124368	0.404650881047145	0.659	0.429	1	Neuromuscular junction
Mrpl20	0.00102667671241139	0.344974040771475	0.585	0.371	1	Neuromuscular junction
Ddx6	0.00108438496436916	0.262493757112365	0.463	0.239	1	Neuromuscular junction
Col4a2	0.00108781929922863	0.37787010481666	0.659	0.44	1	Neuromuscular junction
Myl9	0.00110033310336671	0.321436337505192	0.488	0.266	1	Neuromuscular junction
Stim1	0.00113031402358707	0.304926632234099	0.659	0.398	1	Neuromuscular junction
Maged1	0.00116438704203608	0.269721300961037	0.317	0.139	1	Neuromuscular junction
Kremen1	0.00118939736435676	0.274169947843647	0.317	0.141	1	Neuromuscular junction
Cox6a1	0.0012413797780534	0.30378313703467	0.585	0.341	1	Neuromuscular junction
Cnn3	0.00125588904552537	0.299864174183718	0.268	0.109	1	Neuromuscular junction
Lyz2	0.00130276095252249	0.542005527541813	0.683	0.462	1	Neuromuscular junction
Dctn6	0.00133212087131807	0.279569086917384	0.415	0.207	1	Neuromuscular junction
Nbdy	0.00135486103582134	0.257809492717874	0.293	0.126	1	Neuromuscular junction
Sh2b1	0.00137964429502818	0.335609236617494	0.39	0.196	1	Neuromuscular junction
S100a6	0.00138195243874424	0.475480610375306	0.854	0.886	1	Neuromuscular junction
Set	0.00143911538431589	0.351632498747654	0.585	0.349	1	Neuromuscular junction
Srsf5	0.0014726088831916	0.286751001360354	0.537	0.307	1	Neuromuscular junction
Lrrc30	0.00148766108057787	0.280851746773023	0.659	0.389	1	Neuromuscular junction
Prmt1	0.00151212002709613	0.312925799526205	0.512	0.278	1	Neuromuscular junction
Ncor2	0.00152386765704818	0.32972239354058	0.39	0.198	1	Neuromuscular junction
Mrpl28	0.00156863632479907	0.383337376380153	0.585	0.369	1	Neuromuscular junction
Chtop	0.0015961142576618	0.286243756873699	0.512	0.293	1	Neuromuscular junction
Nt5c3	0.00160491487616793	0.255884345416939	0.439	0.22	1	Neuromuscular junction
Rarres2	0.00166931899858822	0.355000590930094	0.61	0.379	1	Neuromuscular junction
Eif5	0.00170646078083038	0.329055440343439	0.585	0.363	1	Neuromuscular junction
Hsp90b1	0.00175183440671668	0.278680028354687	0.585	0.345	1	Neuromuscular junction
Abca8a	0.00177154147502846	0.268903678360015	0.415	0.206	1	Neuromuscular junction
Sema6c	0.0017811995087768	0.258771001400496	0.634	0.372	1	Neuromuscular junction
Zfand6	0.00180098450679927	0.385542058099441	0.512	0.299	1	Neuromuscular junction
Dbndd2	0.0018378241026649	0.331790719966472	0.439	0.246	1	Neuromuscular junction
Sars	0.00193948166032008	0.421191936366867	0.585	0.4	1	Neuromuscular junction
Mxd4	0.00203179994010922	0.258600560731518	0.366	0.179	1	Neuromuscular junction
Col6a2	0.00206660838845899	0.32105229303675	0.707	0.444	1	Neuromuscular junction
Fam120a	0.0020858101475008	0.255183280417959	0.488	0.268	1	Neuromuscular junction
Il6st	0.0021012155395024	0.25110562279369	0.488	0.266	1	Neuromuscular junction
Hnrnpf	0.00210262331894293	0.284518302889117	0.415	0.215	1	Neuromuscular junction
Ace	0.00215682555053072	0.341297543802877	0.537	0.314	1	Neuromuscular junction
Vim	0.00217992555902861	0.492645787596117	0.683	0.527	1	Neuromuscular junction
D8Ertd738e	0.00219263270368378	0.354897845850046	0.878	0.883	1	Neuromuscular junction
Rap1a	0.00223426786718697	0.271963251747706	0.512	0.296	1	Neuromuscular junction
Capns1	0.0022756037194213	0.321728163775159	0.878	0.722	1	Neuromuscular junction
Ank2	0.00228620192047768	0.255479378385258	0.22	0.086	1	Neuromuscular junction
Ccnq	0.00229030097566374	0.26597889927522	0.244	0.102	1	Neuromuscular junction
Crip2	0.00235105510952004	0.307819129541233	0.561	0.317	1	Neuromuscular junction
Strap	0.00239101142531905	0.327679479303622	0.585	0.375	1	Neuromuscular junction
Fus	0.00240227108797003	0.333788341461103	0.512	0.294	1	Neuromuscular junction
Psma1	0.00242704849042577	0.381023822118488	0.512	0.325	1	Neuromuscular junction
Fn1	0.0025223017619029	0.265275395929845	0.61	0.371	1	Neuromuscular junction
Prdx4	0.00262286180825837	0.26597889927522	0.244	0.102	1	Neuromuscular junction
Cd151	0.00279331617963658	0.287868647671296	0.659	0.408	1	Neuromuscular junction
Tns2	0.00280750039570532	0.267914544255406	0.293	0.134	1	Neuromuscular junction
Usf2	0.00294881407572999	0.25945296550721	0.537	0.312	1	Neuromuscular junction
Plxnb2	0.00299663785817135	0.253591033821305	0.22	0.089	1	Neuromuscular junction
Polr2c	0.00316130590192065	0.257242361679346	0.61	0.368	1	Neuromuscular junction
Gabarapl1	0.00323176094568607	0.311361690370817	0.293	0.138	1	Neuromuscular junction
Hspg2	0.00355041086199491	0.274948462624586	0.61	0.381	1	Neuromuscular junction
Snhg8	0.00385528806190035	0.280609617103773	0.61	0.377	1	Neuromuscular junction
Mgll	0.00401425349430707	0.284518302889117	0.39	0.207	1	Neuromuscular junction
Mrps15	0.00425933005550468	0.377253172995888	0.634	0.455	1	Neuromuscular junction
Fam234a	0.0042601006857005	0.282041572596905	0.39	0.216	1	Neuromuscular junction
Serping1	0.00430173706234142	0.372678491308866	0.561	0.37	1	Neuromuscular junction
Dnajc15	0.00434876350231266	0.298019295363402	0.902	0.723	1	Neuromuscular junction
Lamb2	0.00439445185926236	0.336195578849052	0.683	0.481	1	Neuromuscular junction
Fermt2	0.0044205163723342	0.369966613011694	0.561	0.4	1	Neuromuscular junction
Rbis	0.004436936859299	0.290607358369832	0.634	0.426	1	Neuromuscular junction
Metap1d	0.00457785252111405	0.259783063904918	0.39	0.212	1	Neuromuscular junction
Sympk	0.00460129182262268	0.268890494695123	0.39	0.212	1	Neuromuscular junction
Rpp21	0.00469145988155397	0.298103102330859	0.585	0.374	1	Neuromuscular junction
Snapin	0.00476047544419192	0.278979268822133	0.463	0.266	1	Neuromuscular junction
Med28	0.00497387164675834	0.280329400527018	0.61	0.403	1	Neuromuscular junction
Stradb	0.00502441293745412	0.320684346327943	0.488	0.298	1	Neuromuscular junction
Ogn	0.00502886095047727	0.274883006076816	0.463	0.271	1	Neuromuscular junction
Akap9	0.0050299051432663	0.281794133261612	0.317	0.161	1	Neuromuscular junction
Rbm17	0.00517835032055158	0.250527735727726	0.268	0.124	1	Neuromuscular junction
Ski	0.00577647354740468	0.268862809390992	0.341	0.179	1	Neuromuscular junction
Ahnak	0.00581804890537149	0.350183329069316	0.805	0.593	1	Neuromuscular junction
Slc39a7	0.00583878045803026	0.255302241048073	0.415	0.234	1	Neuromuscular junction
Oaz1	0.00592881292243421	0.257782388400727	1	0.999	1	Neuromuscular junction
Ddx39b	0.00605031478060546	0.295357227947886	0.537	0.334	1	Neuromuscular junction
Txn1	0.00639194973057661	0.309867492664848	0.756	0.55	1	Neuromuscular junction
Dusp1	0.00639649527039906	0.273049318678791	0.366	0.199	1	Neuromuscular junction
Lamb1	0.00641400617816047	0.274248116852335	0.268	0.127	1	Neuromuscular junction
Ptov1	0.00656970516507061	0.329099848039969	0.707	0.528	1	Neuromuscular junction
H3f3b	0.00660208097358449	0.254284656353369	0.659	0.447	1	Neuromuscular junction
Fam173a	0.00676660464804705	0.275886673766752	0.463	0.282	1	Neuromuscular junction
Aprt	0.0070650878993232	0.260459731103466	0.366	0.196	1	Neuromuscular junction
1700025G04Rik	0.00749732532302939	0.287827237919693	0.366	0.202	1	Neuromuscular junction
Spp1	0.00780128674302788	0.301153808797694	0.22	0.098	1	Neuromuscular junction
Lsm7	0.00808621678860516	0.290479861127834	0.488	0.308	1	Neuromuscular junction
Lgals1	0.00864488197173053	0.279471575677805	0.951	0.964	1	Neuromuscular junction
Apoe	0.00888322352729008	0.322188720855173	0.854	0.713	1	Neuromuscular junction
Col6a1	0.00889549656058832	0.266172233879966	0.634	0.439	1	Neuromuscular junction
Nr1d2	0.00937204999687577	0.294025190377778	0.341	0.199	1	Neuromuscular junction
Tuba1a	0.00941967081774408	0.391380906014772	0.561	0.389	1	Neuromuscular junction
Ubl3	0.00955565725199849	0.257569375705704	0.585	0.395	1	Neuromuscular junction
Islr	0.00958103266257847	0.368731306792202	0.293	0.154	1	Neuromuscular junction

## Sheet: mdx_markerG
Gene	p_val	avg_log2FC	pct.1	pct.2	p_val_adj	cluster
Aldoa	5.50678454663183e-48	0.320892067946215	1	1	7.16542805207733e-44	Muscle fibers without CN
Tpm1	5.08241479068325e-40	0.291458238817605	1	1	6.61323812563705e-36	Muscle fibers without CN
Car3	1.12546365698404e-29	0.627788127699173	0.943	0.727	1.46445331046763e-25	Muscle fibers without CN
Amd1	6.05326932509963e-17	0.409037310012534	0.479	0.241	7.87651404581963e-13	Muscle fibers without CN
Ybx3	1.49371403113772e-11	0.325424128606447	0.924	0.852	1.94362069731641e-07	Muscle fibers without CN
Nmrk2	4.96698330508507e-11	0.309562606221637	0.897	0.744	6.4630386765767e-07	Muscle fibers without CN
Smox	2.79975597719038e-09	0.290465528003154	0.612	0.425	3.64304247752012e-05	Muscle fibers without CN
Amd2	3.25242284558844e-08	0.251075938140876	0.3	0.165	0.000423205260667968	Muscle fibers without CN
Casq1	2.3293349053091e-89	0.858659420915833	1	0.999	3.0309305787882e-85	Regenerated fibers
Gsn	1.52465820586359e-73	0.986021217448692	0.976	0.673	1.9838852574697e-69	Regenerated fibers
Tcap	2.16236754113359e-70	0.655750354110329	1	0.999	2.81367264452303e-66	Regenerated fibers
Pvalb	5.45184383868067e-54	0.392824592288414	1	1	7.09393920289128e-50	Regenerated fibers
Uqcr11	2.45268407275781e-53	0.576210627967292	0.997	0.982	3.19143251547247e-49	Regenerated fibers
Fabp4	1.23761332713289e-51	0.787192034608679	0.864	0.495	1.61038246126532e-47	Regenerated fibers
Col3a1	3.57751802839774e-49	0.708497141263678	0.932	0.615	4.65506645855114e-45	Regenerated fibers
Hspg2	5.68216531165715e-47	0.539765081704009	0.568	0.197	7.39363350352829e-43	Regenerated fibers
Ly6c1	8.45895562532736e-47	0.568979894101973	0.633	0.248	1.1006793059676e-42	Regenerated fibers
Igfbp7	1.44956437250649e-46	0.575150330723398	0.74	0.333	1.88617316150545e-42	Regenerated fibers
Apoe	4.650909364132e-46	0.663150166891704	0.82	0.428	6.05176326460855e-42	Regenerated fibers
Eno3	2.10136217007789e-44	0.406352708861188	1	1	2.73429245570536e-40	Regenerated fibers
S100a6	2.81875023819514e-44	0.604745112911694	0.896	0.534	3.66775780993951e-40	Regenerated fibers
Pkm	2.46761972806249e-40	0.425136154212665	1	0.994	3.21086679015491e-36	Regenerated fibers
Col4a1	3.25124996661534e-40	0.496907371369658	0.648	0.272	4.23052645655988e-36	Regenerated fibers
Col4a2	2.95056390402686e-39	0.468344145608917	0.562	0.215	3.83927375191975e-35	Regenerated fibers
Myl4	4.17581591940906e-39	0.606747465822842	0.574	0.229	5.43357167433507e-35	Regenerated fibers
Serpinf1	5.44229053075841e-39	0.45664647392256	0.541	0.196	7.08150843862285e-35	Regenerated fibers
Col6a2	9.50013546946069e-39	0.48857009860227	0.592	0.236	1.23615762728622e-34	Regenerated fibers
Sparc	2.87124138883734e-37	0.521279381480815	0.935	0.637	3.73605929515515e-33	Regenerated fibers
Aqp1	3.05300270124374e-37	0.440163953387174	0.53	0.2	3.97256711485836e-33	Regenerated fibers
Atp5b	4.92919702520356e-37	0.448356412083454	1	0.983	6.41387116919488e-33	Regenerated fibers
Actn2	1.30524351355872e-34	0.573784803728248	0.805	0.475	1.69838285984261e-30	Regenerated fibers
Jph2	2.12428347782891e-34	0.553016211099152	0.843	0.549	2.76411766135098e-30	Regenerated fibers
Psap	2.54579113587082e-34	0.538078781271023	0.938	0.734	3.31258342599511e-30	Regenerated fibers
Cd74	3.44507343360087e-34	0.48617131769661	0.636	0.289	4.48272955180145e-30	Regenerated fibers
Uqcrq	8.71906638918093e-33	0.456853336861095	1	0.982	1.13452491856022e-28	Regenerated fibers
Flnc	1.61100656073426e-32	0.54484748754207	0.669	0.352	2.09624173682742e-28	Regenerated fibers
Uqcrc1	1.32141042052415e-31	0.540913501042458	0.905	0.748	1.71941923918602e-27	Regenerated fibers
Lamb2	2.29238710220988e-31	0.38958235348745	0.488	0.191	2.98285409739549e-27	Regenerated fibers
C3	9.89426885411437e-30	0.408587689860407	0.45	0.171	1.28744226329736e-25	Regenerated fibers
Igfbp6	1.04080465902216e-29	0.403582406847321	0.5	0.206	1.35429502231964e-25	Regenerated fibers
Ltbp4	1.28128806895064e-29	0.329915072349153	0.399	0.135	1.66721203531858e-25	Regenerated fibers
Tnxb	4.22349932041657e-29	0.294140405051212	0.349	0.106	5.49561731572604e-25	Regenerated fibers
Mmp2	4.4873132559984e-29	0.344146149801679	0.459	0.176	5.83889200870511e-25	Regenerated fibers
Pcolce	4.67247496589416e-29	0.383068491659833	0.518	0.215	6.07982442562148e-25	Regenerated fibers
Ubb	5.18934651408861e-29	0.439094859021804	0.97	0.918	6.75237768413211e-25	Regenerated fibers
Ace	1.4646023362725e-28	0.325702830877508	0.355	0.113	1.90574055995778e-24	Regenerated fibers
Mgp	6.16002503977843e-28	0.451922539160095	0.604	0.293	8.01542458175969e-24	Regenerated fibers
Myh1	1.268029608565e-27	0.562200515474006	0.959	0.815	1.64996012666478e-23	Regenerated fibers
Crip2	1.29530495210405e-27	0.334058861918865	0.382	0.132	1.68545080367779e-23	Regenerated fibers
Cryab	1.6854528758186e-27	0.499177876791229	0.988	0.951	2.19311128201516e-23	Regenerated fibers
Cd36	4.48893693459598e-27	0.3360837862766	0.459	0.181	5.84100473929629e-23	Regenerated fibers
Gpx3	1.06283405888968e-26	0.392826022804754	0.607	0.299	1.38295967742725e-22	Regenerated fibers
Ctsb	1.17366288177264e-26	0.397492158901181	0.843	0.561	1.52717014176256e-22	Regenerated fibers
Fhl1	8.00810964362014e-26	0.503166487751401	0.553	0.268	1.04201522682785e-21	Regenerated fibers
Gpihbp1	9.13849010369554e-26	0.319084952113	0.34	0.114	1.18910033229286e-21	Regenerated fibers
Cfd	9.53062098747662e-26	0.436466479753813	0.379	0.14	1.24012440289046e-21	Regenerated fibers
Myom2	3.27444176235404e-25	0.499068533531092	0.876	0.719	4.26070362117508e-21	Regenerated fibers
Scn1b	6.2796229393257e-25	0.45204523363282	0.911	0.762	8.1710453686506e-21	Regenerated fibers
Tpi1	6.946380463127e-25	0.33243554104153	1	0.998	9.03863025862086e-21	Regenerated fibers
Mybpc1	7.91250850145448e-25	0.47825490276934	0.825	0.558	1.02957560620926e-20	Regenerated fibers
Clu	1.10885686291718e-24	0.51854824149045	0.571	0.298	1.44284455002783e-20	Regenerated fibers
Actb	1.55746923839729e-24	0.450720469242673	0.867	0.661	2.02657897300255e-20	Regenerated fibers
Mb	2.88441620418481e-24	0.542807515314911	0.805	0.511	3.75320236488527e-20	Regenerated fibers
Capns1	3.86038919641163e-24	0.398888059301546	0.689	0.396	5.02313842237081e-20	Regenerated fibers
Timm13	9.47976595377338e-24	0.422418119385729	0.698	0.42	1.23350714590499e-19	Regenerated fibers
Gatd3a	1.10902001575237e-23	0.352908913682764	0.559	0.278	1.44305684449698e-19	Regenerated fibers
Col1a1	4.86744872548738e-23	0.299948458148087	0.846	0.566	6.33352428160418e-19	Regenerated fibers
Col1a2	5.27218634448025e-22	0.311196198197141	0.899	0.68	6.8601688714377e-18	Regenerated fibers
Ndufv1	9.17026810632236e-22	0.38486488247181	0.728	0.445	1.19323528599467e-17	Regenerated fibers
Coq8a	9.3000253661224e-22	0.348838341360107	0.586	0.312	1.21011930063985e-17	Regenerated fibers
Ckmt2	1.16339719106431e-21	0.447967514146297	0.825	0.646	1.51381242501289e-17	Regenerated fibers
Ndufs2	1.85005987636988e-21	0.451282808689879	0.858	0.68	2.40729791113248e-17	Regenerated fibers
Atp5a1	1.90654867775645e-21	0.354946534234594	0.967	0.952	2.48080113949669e-17	Regenerated fibers
Crip1	2.24279982659858e-21	0.315637195468007	0.639	0.338	2.91833113437007e-17	Regenerated fibers
H2-Ab1	4.78265413044596e-21	0.312659029553257	0.391	0.161	6.22318955453628e-17	Regenerated fibers
Maged2	6.43840316914238e-21	0.261342566697857	0.284	0.095	8.37765020368807e-17	Regenerated fibers
Hmcn2	1.02640166749728e-20	0.251813115575075	0.287	0.098	1.33555384974746e-16	Regenerated fibers
Ly6e	1.42707186773705e-20	0.287493505233805	0.432	0.191	1.85690591429945e-16	Regenerated fibers
Aldh2	1.44818005952104e-20	0.292584794273153	0.393	0.169	1.88437189344877e-16	Regenerated fibers
Pfkm	1.4955596890256e-20	0.318427948100972	1	0.99	1.94602226736011e-16	Regenerated fibers
Col6a3	1.65662549834571e-20	0.319989677487822	0.47	0.219	2.15560109844743e-16	Regenerated fibers
Tspo	2.07197611321937e-20	0.306554261664284	0.456	0.213	2.69605531852104e-16	Regenerated fibers
Sypl2	2.82784658448004e-20	0.381914249073501	0.84	0.606	3.67959397572542e-16	Regenerated fibers
Bgn	3.75411275711439e-20	0.2746771740491	0.462	0.21	4.88485151955725e-16	Regenerated fibers
Cavin1	3.80688013027418e-20	0.26059109978936	0.444	0.195	4.95351242551276e-16	Regenerated fibers
Dpt	4.06737799504824e-20	0.265175425596672	0.34	0.133	5.29247224715677e-16	Regenerated fibers
Ldb3	4.29323769363153e-20	0.326966951857129	0.991	0.955	5.58636088695334e-16	Regenerated fibers
H2-Eb1	1.53027541588187e-19	0.287888007571754	0.37	0.154	1.99119437114549e-15	Regenerated fibers
Cox4i1	2.5761628037441e-19	0.305640299104205	1	0.992	3.35210304023183e-15	Regenerated fibers
Cd63	2.95678970212435e-19	0.387661345919381	0.701	0.442	3.84737476040421e-15	Regenerated fibers
Itga7	6.58440456844212e-19	0.270670869751406	0.37	0.158	8.56762722445688e-15	Regenerated fibers
Tuba1a	9.32874449597866e-19	0.264452811888454	0.42	0.192	1.21385623381674e-14	Regenerated fibers
Serpinh1	1.07176347017316e-18	0.315464251924178	0.503	0.259	1.39457862738932e-14	Regenerated fibers
Ly6a	1.7831397182566e-18	0.332832555731447	0.435	0.213	2.32022140139549e-14	Regenerated fibers
Col5a1	2.28209560186738e-18	0.257459370836766	0.37	0.158	2.96946279714983e-14	Regenerated fibers
Acta2	3.74872893121548e-18	0.271731491158728	0.337	0.137	4.87784608529758e-14	Regenerated fibers
Sparcl1	3.83724462218514e-18	0.251242481190893	0.337	0.137	4.99302270238731e-14	Regenerated fibers
C1qb	5.18751539473727e-18	0.294375045023683	0.393	0.177	6.74999503163214e-14	Regenerated fibers
Col6a1	7.71437651720162e-18	0.276807568522282	0.5	0.254	1.00379467241827e-13	Regenerated fibers
Egfl7	8.86268302674511e-18	0.256970840537528	0.305	0.12	1.15321231544007e-13	Regenerated fibers
Ndrg2	1.23843829293975e-17	0.412447546723571	0.822	0.675	1.6114559067732e-13	Regenerated fibers
Hspa9	5.68984406106368e-17	0.310357710603991	0.598	0.355	7.40362509225606e-13	Regenerated fibers
Bin1	7.3965878430165e-17	0.372171810735508	0.891	0.771	9.62444010133306e-13	Regenerated fibers
Bckdha	1.31256467897337e-16	0.283551400855607	0.447	0.226	1.70790916028015e-12	Regenerated fibers
Mt2	2.05187954894801e-16	0.404957310907416	0.485	0.265	2.66990566909115e-12	Regenerated fibers
Eef1a2	2.33438883817733e-16	0.312413879519783	0.959	0.88	3.03750675623634e-12	Regenerated fibers
Cd81	2.37459605879646e-16	0.308248892142022	0.553	0.322	3.08982439170595e-12	Regenerated fibers
Cox8b	2.76454043731364e-16	0.315825434309381	0.997	0.988	3.59722001703251e-12	Regenerated fibers
Eif4g1	2.99113305883722e-16	0.311523986479024	0.648	0.4	3.89206233615899e-12	Regenerated fibers
Mybph	3.30927750646932e-16	0.416135548204455	0.867	0.682	4.30603189141788e-12	Regenerated fibers
Nedd8	3.73900177537292e-16	0.314426624541154	0.627	0.383	4.86518911011525e-12	Regenerated fibers
Thbs4	4.79205300635063e-16	0.271517118287391	0.438	0.222	6.23541937186344e-12	Regenerated fibers
Obscn	5.16130337886499e-16	0.369894310747505	0.796	0.574	6.71588795657913e-12	Regenerated fibers
Pink1	5.22984593037993e-16	0.317094052295191	0.769	0.532	6.80507552461037e-12	Regenerated fibers
Ppp1ca	7.16126249952566e-16	0.302242055854202	0.636	0.398	9.31823476438279e-12	Regenerated fibers
Pde4dip	7.47403764728403e-16	0.323344824606942	0.967	0.875	9.72521778664598e-12	Regenerated fibers
Hspb7	7.64052438002282e-16	0.306373982169417	0.408	0.205	9.9418503232857e-12	Regenerated fibers
Prdx2	1.81207241088843e-15	0.285132475425227	0.538	0.315	2.35786862104803e-11	Regenerated fibers
Atp5d	2.12820549284699e-15	0.328654554252453	0.929	0.858	2.76922098729251e-11	Regenerated fibers
Atp6ap1	3.07286109360448e-15	0.255999292342033	0.411	0.206	3.99840685499815e-11	Regenerated fibers
H2-K1	3.29466623731602e-15	0.263858860320447	0.393	0.195	4.28701970799561e-11	Regenerated fibers
Pdlim3	3.9962132436445e-15	0.361408677149635	0.84	0.684	5.19987267263022e-11	Regenerated fibers
Myl12a	5.31751432598326e-15	0.34724889061933	0.633	0.42	6.91914964096942e-11	Regenerated fibers
Nrap	6.0732330646896e-15	0.317321810217198	0.713	0.49	7.90249086377411e-11	Regenerated fibers
Ube2v1	6.41734518121996e-15	0.264113579345923	0.524	0.298	8.35024954980341e-11	Regenerated fibers
Serpinb6a	6.57838070814085e-15	0.347757011053017	0.834	0.667	8.55978897743287e-11	Regenerated fibers
Psmb5	8.63285468935137e-15	0.310254426042285	0.669	0.44	1.1233070521784e-10	Regenerated fibers
Itm2a	1.50077087715358e-14	0.318694054352928	0.692	0.482	1.95280306535223e-10	Regenerated fibers
Actc1	1.50695163972219e-14	0.495051219690717	0.985	0.951	1.96084547360651e-10	Regenerated fibers
Cacna1s	1.71465110865878e-14	0.307094421061417	0.778	0.559	2.2311040225868e-10	Regenerated fibers
Slc44a2	1.74037907055705e-14	0.257857205635865	0.456	0.242	2.26458124660883e-10	Regenerated fibers
Mt1	2.63326554744402e-14	0.492226224701291	0.692	0.479	3.42640513033416e-10	Regenerated fibers
Slc25a12	3.57494796123631e-14	0.273868061296848	0.58	0.356	4.65172228716069e-10	Regenerated fibers
Rtn2	4.06235983816564e-14	0.261327282983159	0.967	0.941	5.28594262142113e-10	Regenerated fibers
Myl6	6.31681619222795e-14	0.263708195076627	0.669	0.429	8.219441229327e-10	Regenerated fibers
Ube2m	7.08185527264844e-14	0.276440996926676	0.547	0.331	9.21491008077016e-10	Regenerated fibers
Serf2	7.42092494912938e-14	0.287554937030995	0.988	0.957	9.65610754380715e-10	Regenerated fibers
Cox14	8.12919758078139e-14	0.301875353840016	0.74	0.515	1.05777118921127e-09	Regenerated fibers
Hadha	9.65874850673874e-14	0.262315632187724	0.494	0.283	1.25679635569684e-09	Regenerated fibers
Ehbp1l1	9.84612918403822e-14	0.271610643872707	0.577	0.356	1.28117832942705e-09	Regenerated fibers
Fkbp8	1.2612422997967e-13	0.269300043320981	0.42	0.226	1.64112848049547e-09	Regenerated fibers
Gaa	2.08624861350492e-13	0.299703757818949	0.559	0.355	2.7146266958926e-09	Regenerated fibers
Oaz1	3.22452086134383e-13	0.27895402779226	0.962	0.902	4.19574654478059e-09	Regenerated fibers
Gadd45g	3.46716379413879e-13	0.290489745539963	0.592	0.381	4.51147352893339e-09	Regenerated fibers
Idh3g	3.49190563158495e-13	0.288355201565761	0.678	0.461	4.54366760781834e-09	Regenerated fibers
Srl	3.58866388265513e-13	0.301219904536097	0.766	0.566	4.66956944411086e-09	Regenerated fibers
Cpe	5.54576080228691e-13	0.30169024475047	0.675	0.463	7.21614395593572e-09	Regenerated fibers
Got2	5.6800411154968e-13	0.297803902380688	0.612	0.409	7.39086949948444e-09	Regenerated fibers
H2-Aa	9.79011529728627e-13	0.267710125634123	0.399	0.215	1.27388980248289e-08	Regenerated fibers
Pacsin3	1.11454667350073e-12	0.261688143932363	0.574	0.361	1.45024813155915e-08	Regenerated fibers
Crat	1.18827456174396e-12	0.269733956024126	0.63	0.412	1.54618285974125e-08	Regenerated fibers
Coq9	1.53277935675648e-12	0.267589785721563	0.654	0.436	1.99445249901153e-08	Regenerated fibers
Snta1	1.74825393644879e-12	0.298768089380919	0.633	0.429	2.27482802210716e-08	Regenerated fibers
Plec	4.16335275011028e-12	0.254047254683403	0.716	0.5	5.41735459844349e-08	Regenerated fibers
Map1lc3a	4.37212978563856e-12	0.262936218758793	0.967	0.917	5.68901527707289e-08	Regenerated fibers
Gpx1	6.22553411828922e-12	0.296622817549362	0.751	0.576	8.10066499471793e-08	Regenerated fibers
Ndufs7	8.8360833307958e-12	0.292587579616487	0.882	0.768	1.14975116300315e-07	Regenerated fibers
Gpc1	1.34703832801912e-11	0.253702467647208	0.583	0.371	1.75276627241848e-07	Regenerated fibers
Napa	1.38151461540432e-11	0.263708195076627	0.5	0.314	1.7976268175641e-07	Regenerated fibers
Cyc1	2.99486991535735e-11	0.267314183309029	0.855	0.7	3.89692473386298e-07	Regenerated fibers
Hspb8	3.22815538781084e-11	0.267893966990331	0.716	0.521	4.20047579061946e-07	Regenerated fibers
Phlda3	4.51248303621791e-11	0.259269683571482	0.589	0.392	5.87164292672675e-07	Regenerated fibers
Lmcd1	5.80793719531212e-11	0.254266838546584	0.352	0.194	7.55728787854014e-07	Regenerated fibers
Mustn1	8.30147672436919e-11	0.276855459785615	0.536	0.341	1.08018815137492e-06	Regenerated fibers
Pdha1	1.25001310501888e-10	0.261615816115387	0.651	0.468	1.62651705225057e-06	Regenerated fibers
Sdha	2.29793502225323e-10	0.255915764720736	0.719	0.527	2.9900730509559e-06	Regenerated fibers
Cnbp	1.75392806206789e-09	0.256436388488813	0.722	0.582	2.28221119436274e-05	Regenerated fibers
Coq10a	4.27159358581408e-09	0.263821699269352	0.601	0.44	5.55819757386128e-05	Regenerated fibers
Hspb1	4.5049934461279e-09	0.28760330173845	0.695	0.532	5.86189747210162e-05	Regenerated fibers
Hbb-bt	1.28287955808743e-127	2.80431256831314	0.802	0.116	1.66928288098337e-123	Erythrocytes
Hba-a1	1.21652561274885e-120	4.17582850927737	1	0.371	1.58294312730881e-116	Erythrocytes
Hba-a2	3.01790902768388e-115	4.15906011843294	1	0.385	3.92690322682227e-111	Erythrocytes
Hbb-bs	2.36685992185616e-103	4.50305282583756	1	0.622	3.07975813031923e-99	Erythrocytes
Alas2	4.00950084995774e-85	0.658584265663664	0.269	0.005	5.217162505965e-81	Erythrocytes
Pabpc1	2.96594131002989e-05	0.479100435796507	0.611	0.471	0.385928283261089	Erythrocytes
Malat1	5.5014293752986e-05	0.40937521090473	0.988	0.91	0.715845990313854	Erythrocytes
Gm42418	6.28986635415284e-150	1.46906341301978	0.994	0.853	8.18437410002368e-146	Regenerating fibers and inflamed patches
Malat1	8.21835050242008e-117	1.30211994263964	0.995	0.858	1.0693717673749e-112	Regenerating fibers and inflamed patches
Ttn	1.6756824652507e-102	0.658990415977954	1	0.998	2.18039802378421e-98	Regenerating fibers and inflamed patches
Neb	5.94630290676252e-63	0.565652206085309	0.999	0.988	7.73732934227939e-59	Regenerating fibers and inflamed patches
Trdn	5.62063199436481e-58	0.622054636063134	0.958	0.771	7.31356635106749e-54	Regenerating fibers and inflamed patches
Xirp2	8.12952635827628e-53	0.641044763261681	0.942	0.775	1.05781396973891e-48	Regenerating fibers and inflamed patches
Ybx1	8.2038507895823e-37	0.462210876540934	0.922	0.735	1.06748506474045e-32	Regenerating fibers and inflamed patches
Tpt1	8.98417629646826e-27	0.271468943014602	1	0.997	1.16902101969645e-22	Regenerating fibers and inflamed patches
Lars2	6.41516352070876e-19	0.330938657396781	0.43	0.251	8.34741077314624e-15	Regenerating fibers and inflamed patches
Nexn	3.17422591031353e-17	0.383308892569494	0.672	0.552	4.13030275449996e-13	Regenerating fibers and inflamed patches
Mef2c	7.29177028583265e-14	0.347963283960411	0.631	0.498	9.48805149592544e-10	Regenerating fibers and inflamed patches
Myh1	2.05048342888788e-12	0.412381719174959	0.935	0.77	2.66808903766891e-08	Regenerating fibers and inflamed patches
Neat1	3.70039795044465e-12	0.409096133069198	0.693	0.619	4.81495781311858e-08	Regenerating fibers and inflamed patches
Rpl17	6.51580364445743e-12	0.277260529302343	0.82	0.761	8.47836370216801e-08	Regenerating fibers and inflamed patches
Bc1	4.05050804266191e-11	0.323869992156633	0.544	0.424	5.27052106511168e-07	Regenerating fibers and inflamed patches
Zfp106	3.03893599093423e-08	0.277195621163435	0.534	0.451	0.000395426351140361	Regenerating fibers and inflamed patches
H19	6.41499043511772e-08	0.410605935235417	0.604	0.531	0.000834718555417518	Regenerating fibers and inflamed patches
Lgals3	1.37254293987197e-54	1.54865745941419	0.776	0.196	1.78595287336141e-50	Necrotic fibers and macrophages
Spp1	3.26610510909424e-48	1.93184584857257	0.579	0.111	4.24985596795342e-44	Necrotic fibers and macrophages
Ctss	5.94364892497241e-48	0.978794296884235	0.533	0.09	7.7338759811741e-44	Necrotic fibers and macrophages
Lyz2	1.82308110860611e-45	2.28334400255564	0.879	0.382	2.37219313851827e-41	Necrotic fibers and macrophages
Sirpa	1.83944516559794e-42	0.55364402818528	0.402	0.052	2.39348604947604e-38	Necrotic fibers and macrophages
Trem2	4.89254390607958e-40	0.521469778402466	0.346	0.041	6.36617813059075e-36	Necrotic fibers and macrophages
Cyba	2.84615126790099e-38	0.907914868464909	0.523	0.109	3.70341202979277e-34	Necrotic fibers and macrophages
Fxyd5	2.86488288994759e-37	0.659670582996547	0.486	0.091	3.72778561639981e-33	Necrotic fibers and macrophages
Ctsb	3.63728427515659e-37	1.39016552193425	0.972	0.59	4.73283429883376e-33	Necrotic fibers and macrophages
Acp5	1.8812820494975e-36	0.580843501432529	0.308	0.036	2.44792420280615e-32	Necrotic fibers and macrophages
Tyrobp	1.35427890570443e-35	0.947984118340816	0.57	0.14	1.7621877121026e-31	Necrotic fibers and macrophages
Ctsk	4.90709059802616e-34	0.917073000928356	0.393	0.066	6.38510628615163e-30	Necrotic fibers and macrophages
Lilr4b	1.4463409577605e-33	0.353244364151593	0.243	0.023	1.88197885423797e-29	Necrotic fibers and macrophages
Itgax	2.31553704284565e-33	0.376279995679298	0.206	0.015	3.01297680015076e-29	Necrotic fibers and macrophages
Grn	5.5841771259084e-33	0.835496943526691	0.626	0.172	7.26613127623201e-29	Necrotic fibers and macrophages
Cstb	9.13809379820283e-32	0.673580350423339	0.505	0.116	1.18904876502215e-27	Necrotic fibers and macrophages
Cotl1	2.25582086863441e-31	0.494387016656367	0.355	0.057	2.9352741142671e-27	Necrotic fibers and macrophages
Lilrb4a	2.93299553838123e-31	0.298016847474456	0.215	0.019	3.81641379454166e-27	Necrotic fibers and macrophages
Sh3bgrl3	6.11070115152315e-31	0.781642983361593	0.57	0.157	7.95124433836192e-27	Necrotic fibers and macrophages
Ctsd	8.64247952835619e-31	1.14631209089042	0.935	0.69	1.12455943622971e-26	Necrotic fibers and macrophages
Actb	1.23439898413169e-30	1.80896101498409	0.944	0.683	1.60619995815216e-26	Necrotic fibers and macrophages
Comp	3.04280000682274e-30	0.708661045486919	0.355	0.06	3.95929136887775e-26	Necrotic fibers and macrophages
Vim	3.32114797606859e-30	1.24128249810717	0.832	0.421	4.32147774646045e-26	Necrotic fibers and macrophages
Tnc	4.4193760120321e-30	0.310629971513765	0.234	0.024	5.75049206685617e-26	Necrotic fibers and macrophages
Fcgr3	5.50913116133297e-30	0.437350441945733	0.308	0.044	7.16848146712645e-26	Necrotic fibers and macrophages
S100a4	1.67459271982156e-29	1.23311989604091	0.57	0.175	2.17898004703182e-25	Necrotic fibers and macrophages
S100a6	4.07756767125181e-29	1.38388129761021	0.907	0.58	5.30573105383286e-25	Necrotic fibers and macrophages
H2-D1	6.60631338137723e-29	0.916589786510723	0.776	0.314	8.59613497184805e-25	Necrotic fibers and macrophages
Ucp2	2.50018368045122e-28	0.650978921486207	0.477	0.117	3.25323900500312e-24	Necrotic fibers and macrophages
Timp1	9.70528351856473e-28	0.778705219036016	0.439	0.102	1.26285149143564e-23	Necrotic fibers and macrophages
Anxa5	9.85721564332829e-28	0.705872500703693	0.561	0.166	1.28262089950988e-23	Necrotic fibers and macrophages
Fn1	9.99902918441186e-28	1.11891977154244	0.645	0.239	1.30107367747567e-23	Necrotic fibers and macrophages
Col1a2	1.60684417012719e-27	1.72477012566016	0.991	0.703	2.0908256341695e-23	Necrotic fibers and macrophages
Ftl1	3.47488815970168e-27	1.62283606020802	0.916	0.734	4.52152447340382e-23	Necrotic fibers and macrophages
Lrp1	5.07547530242038e-27	0.656832661343959	0.57	0.172	6.6042084635094e-23	Necrotic fibers and macrophages
Capg	7.92215313644791e-27	0.608871185987098	0.393	0.082	1.0308305661146e-22	Necrotic fibers and macrophages
Cd9	9.18474902680729e-27	0.671108299604067	0.411	0.09	1.19511954336816e-22	Necrotic fibers and macrophages
Lcp1	9.95467755759881e-27	0.450790162966241	0.308	0.05	1.29530264379476e-22	Necrotic fibers and macrophages
Mfge8	1.53213002513264e-26	1.00066128504698	0.551	0.158	1.99360758870259e-22	Necrotic fibers and macrophages
Plin2	1.55337671910211e-26	0.463266392525147	0.346	0.063	2.02125378689567e-22	Necrotic fibers and macrophages
Col1a1	2.54651505041372e-26	1.82832666619517	0.888	0.6	3.31352538359834e-22	Necrotic fibers and macrophages
Emp1	4.27404446491404e-26	0.544498675171207	0.374	0.077	5.56138665774614e-22	Necrotic fibers and macrophages
Ncf1	5.77586174973077e-26	0.250306816575828	0.196	0.019	7.51555130874968e-22	Necrotic fibers and macrophages
Psap	7.89938067148793e-26	1.01114614084799	0.953	0.76	1.02786741297401e-21	Necrotic fibers and macrophages
Ccl2	9.78852916170341e-26	0.345287697476891	0.196	0.02	1.27368341452085e-21	Necrotic fibers and macrophages
Actg1	1.54581731487865e-25	1.00811865329843	0.86	0.522	2.0114174901201e-21	Necrotic fibers and macrophages
Prg4	2.45391502292466e-25	1.09721223157191	0.421	0.104	3.19303422782957e-21	Necrotic fibers and macrophages
Bgn	2.97996681647797e-25	0.943929868189344	0.626	0.233	3.87753282160114e-21	Necrotic fibers and macrophages
Cd14	4.50328347630319e-25	0.254382167863192	0.15	0.011	5.85967245936571e-21	Necrotic fibers and macrophages
C1qb	9.24072405339026e-25	0.740871079008165	0.579	0.194	1.20240301382714e-20	Necrotic fibers and macrophages
Cd68	1.03853116499461e-24	0.581795427538942	0.299	0.052	1.35133675189099e-20	Necrotic fibers and macrophages
Cd44	1.7587538618962e-24	0.33038775049475	0.262	0.038	2.28849052509933e-20	Necrotic fibers and macrophages
Apoe	4.49813753410576e-24	1.1919097012269	0.879	0.475	5.85297655937841e-20	Necrotic fibers and macrophages
Rpl3	6.21159727257023e-24	0.799595992020584	0.682	0.27	8.08253037106838e-20	Necrotic fibers and macrophages
Atp6v0d2	1.36675169555191e-23	0.295622332334073	0.187	0.02	1.77841730625215e-19	Necrotic fibers and macrophages
Fabp5	2.97835263856779e-23	0.816762915381625	0.523	0.161	3.87543245330441e-19	Necrotic fibers and macrophages
Eef1a1	7.48125980619472e-23	0.989450342761542	0.944	0.729	9.73461525982056e-19	Necrotic fibers and macrophages
Ccl9	9.7723458567096e-23	0.454729002112593	0.29	0.051	1.27157764287505e-18	Necrotic fibers and macrophages
Ctsz	1.25815881950279e-22	0.776165333526372	0.551	0.193	1.63711625593702e-18	Necrotic fibers and macrophages
Cfl1	1.3472739366507e-22	0.87875050980635	0.645	0.261	1.75307284636989e-18	Necrotic fibers and macrophages
Col3a1	1.36756145044938e-22	1.13197831748044	0.907	0.658	1.77947095932473e-18	Necrotic fibers and macrophages
Fkbp10	1.62475066548669e-22	0.258064594107279	0.224	0.03	2.11412556593129e-18	Necrotic fibers and macrophages
Serpine1	2.87193865558114e-22	0.291209804092455	0.159	0.015	3.73696657864218e-18	Necrotic fibers and macrophages
Gpx1	5.18492173091087e-22	0.895409844944012	0.879	0.591	6.74662015626122e-18	Necrotic fibers and macrophages
Tagln2	6.737586683366e-22	0.635472335218698	0.467	0.138	8.76694779239584e-18	Necrotic fibers and macrophages
Timp2	8.78968324872236e-22	0.702697580227957	0.645	0.262	1.14371358432375e-17	Necrotic fibers and macrophages
Emp3	9.91359481203697e-22	0.593253680018461	0.411	0.109	1.28995695694225e-17	Necrotic fibers and macrophages
C1qa	1.99113480142321e-21	0.587701909519625	0.523	0.172	2.59086460361188e-17	Necrotic fibers and macrophages
Lmna	3.77035594646713e-21	0.659477091270179	0.589	0.222	4.90598715754303e-17	Necrotic fibers and macrophages
Ccl6	4.78085134243702e-21	0.741820763099378	0.439	0.13	6.22084376677905e-17	Necrotic fibers and macrophages
Ckb	1.20677580203997e-20	0.493730101547094	0.402	0.106	1.5702566736144e-16	Necrotic fibers and macrophages
Anxa1	1.60296181153549e-20	0.538231787677868	0.383	0.096	2.08577390916998e-16	Necrotic fibers and macrophages
Olfml3	1.71080718929726e-20	0.435992439531007	0.28	0.054	2.22610231471359e-16	Necrotic fibers and macrophages
Serpinh1	2.1954113437827e-20	0.856177196366366	0.645	0.282	2.85666924053005e-16	Necrotic fibers and macrophages
Ifi30	2.34701273986676e-20	0.353113777909174	0.308	0.064	3.05393297711463e-16	Necrotic fibers and macrophages
Ccl7	2.65020151480495e-20	0.31881918237201	0.187	0.024	3.4484422110642e-16	Necrotic fibers and macrophages
Tmsb4x	3.25902636033539e-20	1.14543509191778	0.916	0.698	4.24064510006841e-16	Necrotic fibers and macrophages
Ctsl	3.31745012469602e-20	1.09145946267681	0.71	0.345	4.31666610225446e-16	Necrotic fibers and macrophages
Sparc	4.584064309655e-20	1.15110599695105	0.888	0.679	5.96478447972309e-16	Necrotic fibers and macrophages
Tgfbi	9.92515488857163e-20	0.460329624505366	0.355	0.087	1.29146115410094e-15	Necrotic fibers and macrophages
Myl6	1.65577188996199e-19	0.820865297367814	0.785	0.453	2.15449038321854e-15	Necrotic fibers and macrophages
Ctsa	1.73082282644628e-19	0.603285461159798	0.57	0.219	2.2521466617719e-15	Necrotic fibers and macrophages
Hexb	2.13550468377146e-19	0.320258065059855	0.252	0.045	2.77871869452343e-15	Necrotic fibers and macrophages
Fcer1g	3.28281976835119e-19	0.59834255669126	0.383	0.107	4.27160508257857e-15	Necrotic fibers and macrophages
Ftl1-ps1	3.77714559848029e-19	0.355437576858702	0.28	0.056	4.91482185274255e-15	Necrotic fibers and macrophages
Itgb2	4.47477281136328e-19	0.275034677224739	0.206	0.03	5.8225743821459e-15	Necrotic fibers and macrophages
Tubb2a	5.79790337570183e-19	0.347759955669248	0.271	0.054	7.54423187246322e-15	Necrotic fibers and macrophages
Akt1	6.69395486568352e-19	0.376199848181103	0.327	0.077	8.71017407122739e-15	Necrotic fibers and macrophages
Gusb	6.77768226492182e-19	0.324145685415242	0.243	0.043	8.81912016311628e-15	Necrotic fibers and macrophages
Vsir	9.8414805134672e-19	0.255605432352957	0.234	0.04	1.28057344441235e-14	Necrotic fibers and macrophages
Mfap4	1.40569001645799e-18	0.324507602582168	0.28	0.058	1.82908384941513e-14	Necrotic fibers and macrophages
Mgp	2.01861995751408e-18	1.0258843862042	0.682	0.329	2.62662828871732e-14	Necrotic fibers and macrophages
Ccn2	2.05612652082459e-18	0.665265372802618	0.318	0.077	2.67543182889696e-14	Necrotic fibers and macrophages
Lgmn	3.51775169069271e-18	0.583698685494647	0.505	0.188	4.57729849992936e-14	Necrotic fibers and macrophages
Col5a1	3.84181917342591e-18	0.468221468074711	0.514	0.177	4.9989751084618e-14	Necrotic fibers and macrophages
Tnmd	5.81741911483978e-18	0.278182949157977	0.196	0.03	7.56962575222952e-14	Necrotic fibers and macrophages
Fbn1	5.97156180609406e-18	0.446838806738109	0.411	0.12	7.77019622208959e-14	Necrotic fibers and macrophages
Laptm5	6.12774944895515e-18	0.367187668697701	0.327	0.08	7.97342758298044e-14	Necrotic fibers and macrophages
Pdia3	9.73342267198269e-18	0.498337268894055	0.467	0.155	1.26651295807839e-13	Necrotic fibers and macrophages
Tcirg1	1.08582725099592e-17	0.347759955669248	0.262	0.053	1.4128784189959e-13	Necrotic fibers and macrophages
Cyth4	1.18069550382991e-17	0.267193924007556	0.224	0.039	1.53632098958347e-13	Necrotic fibers and macrophages
Npc2	1.21114623037242e-17	0.545554981668036	0.514	0.183	1.5759434749606e-13	Necrotic fibers and macrophages
Ptgis	1.21221033616909e-17	0.255003008383506	0.178	0.025	1.57732808942322e-13	Necrotic fibers and macrophages
Thbs4	1.38276994431432e-17	1.25491288331611	0.551	0.244	1.79926025154179e-13	Necrotic fibers and macrophages
B2m	1.42230971479149e-17	0.769508027003487	0.654	0.309	1.85070940088669e-13	Necrotic fibers and macrophages
Fmod	2.21217784247488e-17	1.22738759658162	0.467	0.18	2.87848580862832e-13	Necrotic fibers and macrophages
Lgals1	4.08383062198026e-17	0.914185832172002	0.935	0.798	5.31388040532072e-13	Necrotic fibers and macrophages
Col6a1	4.9333163948646e-17	0.612216982918395	0.626	0.278	6.41923129299782e-13	Necrotic fibers and macrophages
Abi3bp	1.40659753968489e-16	0.266837491504836	0.252	0.052	1.83026471863797e-12	Necrotic fibers and macrophages
Man2b1	1.59090907678335e-16	0.354701565088095	0.243	0.05	2.0700908907105e-12	Necrotic fibers and macrophages
Postn	1.70176972020035e-16	0.521456074927042	0.346	0.096	2.21434275992469e-12	Necrotic fibers and macrophages
Rcn3	2.06164588335525e-16	0.427230402225283	0.374	0.109	2.68261362342185e-12	Necrotic fibers and macrophages
Shisa5	2.37753697727837e-16	0.287572199620604	0.271	0.06	3.09365111483461e-12	Necrotic fibers and macrophages
Anxa2	2.45636813111054e-16	0.741237040416208	0.533	0.232	3.19622621220104e-12	Necrotic fibers and macrophages
Pf4	2.66244426886164e-16	0.461952278238302	0.374	0.112	3.46437248264277e-12	Necrotic fibers and macrophages
Clic1	2.88731572075737e-16	0.431706179960981	0.327	0.089	3.75697521584948e-12	Necrotic fibers and macrophages
Ccdc3	3.18900725749754e-16	0.318482756238611	0.215	0.039	4.1495362434558e-12	Necrotic fibers and macrophages
Col5a2	3.64336014602509e-16	0.540916696196547	0.458	0.164	4.74074022200784e-12	Necrotic fibers and macrophages
Cndp2	4.63673048703759e-16	0.320673704389441	0.262	0.058	6.03331370973331e-12	Necrotic fibers and macrophages
Mmp12	4.69245725243774e-16	0.706909947360079	0.243	0.052	6.10582537687199e-12	Necrotic fibers and macrophages
Tuba1b	6.0374034616421e-16	0.680232936766074	0.542	0.233	7.8558693842887e-12	Necrotic fibers and macrophages
Chad	8.40076727906816e-16	0.490559221784459	0.252	0.056	1.09310783835235e-11	Necrotic fibers and macrophages
Ppia	9.51190704424565e-16	0.710972340016801	0.85	0.564	1.23768934459724e-11	Necrotic fibers and macrophages
Mmp19	1.00928192317112e-15	0.264388746879157	0.168	0.025	1.31327763843026e-11	Necrotic fibers and macrophages
Coro1a	1.07188092664895e-15	0.402862065560443	0.28	0.068	1.39473146175561e-11	Necrotic fibers and macrophages
Crip1	1.44073906467126e-15	0.733743444725958	0.701	0.373	1.87468967095024e-11	Necrotic fibers and macrophages
Sec61a1	2.36765309096495e-15	0.362961563865521	0.271	0.065	3.0807902019636e-11	Necrotic fibers and macrophages
Gsn	3.78450308174985e-15	0.908000866964303	0.944	0.715	4.92439540997291e-11	Necrotic fibers and macrophages
Mpeg1	6.01038960710323e-15	0.324327916044577	0.224	0.046	7.82071895676272e-11	Necrotic fibers and macrophages
Cap1	7.41288944935517e-15	0.330032363119905	0.252	0.058	9.64565175150095e-11	Necrotic fibers and macrophages
H2-K1	7.87676109325257e-15	0.514586492430908	0.523	0.213	1.02492415345402e-10	Necrotic fibers and macrophages
Cpxm2	7.99047761991368e-15	0.256287970035833	0.224	0.046	1.03972094790317e-10	Necrotic fibers and macrophages
Cd52	9.73074665486552e-15	0.29757376647563	0.206	0.04	1.2661647547311e-10	Necrotic fibers and macrophages
S100a10	2.02442578315548e-14	0.649285910587385	0.551	0.253	2.63418282904192e-10	Necrotic fibers and macrophages
Alox5ap	2.06003362581584e-14	0.269921822002723	0.234	0.051	2.68051575391157e-10	Necrotic fibers and macrophages
Lox	2.52334009964283e-14	0.418539973882949	0.29	0.078	3.28337013765525e-10	Necrotic fibers and macrophages
Ssc5d	4.06019329787889e-14	0.327892019291302	0.262	0.065	5.28312351920002e-10	Necrotic fibers and macrophages
Cilp2	4.59846452154076e-14	0.331952495811795	0.196	0.038	5.98352203542883e-10	Necrotic fibers and macrophages
Arpc1b	4.69787523828175e-14	0.516696019537668	0.486	0.195	6.11287526005221e-10	Necrotic fibers and macrophages
Txndc5	4.78816426365601e-14	0.316033792357033	0.299	0.082	6.2303593398692e-10	Necrotic fibers and macrophages
Ptma	4.94117968966958e-14	0.710269861333238	0.673	0.355	6.42946301219806e-10	Necrotic fibers and macrophages
Pgam1	7.28383190613567e-14	0.307714137353671	0.271	0.07	9.47772207626374e-10	Necrotic fibers and macrophages
Lpl	8.47328802938895e-14	0.436879448001634	0.561	0.235	1.10254423838409e-09	Necrotic fibers and macrophages
Flna	9.03495867898542e-14	0.487828781152392	0.393	0.141	1.17562882330958e-09	Necrotic fibers and macrophages
Msn	1.13586588947363e-13	0.270093984297938	0.271	0.069	1.47798869538308e-09	Necrotic fibers and macrophages
Pld3	1.36022120015752e-13	0.401079799898225	0.308	0.092	1.76991982564497e-09	Necrotic fibers and macrophages
Cilp	1.47405473324698e-13	0.485612956830491	0.43	0.165	1.91804001890097e-09	Necrotic fibers and macrophages
Apod	1.7097361569772e-13	0.414823718700303	0.43	0.158	2.22470868745873e-09	Necrotic fibers and macrophages
Gnb2	2.13020909914953e-13	0.385413494690938	0.542	0.225	2.77182807981337e-09	Necrotic fibers and macrophages
Pdpn	2.28332110177878e-13	0.252482714595057	0.196	0.04	2.97105741763455e-09	Necrotic fibers and macrophages
Igfbp7	2.55796476844005e-13	0.677234859609959	0.701	0.389	3.3284237566942e-09	Necrotic fibers and macrophages
Ap2m1	4.28992527184939e-13	0.425608588406242	0.579	0.266	5.58205076373042e-09	Necrotic fibers and macrophages
Cd63	4.44943048292431e-13	0.634202915831132	0.757	0.473	5.78959894438112e-09	Necrotic fibers and macrophages
Hexa	4.73414687040311e-13	0.369500646305351	0.402	0.143	6.16007190776852e-09	Necrotic fibers and macrophages
Cst3	5.26886542302258e-13	0.463667600558163	1	0.973	6.85584768843698e-09	Necrotic fibers and macrophages
Mt2	6.20255955588542e-13	0.96197991106772	0.57	0.288	8.07077049411811e-09	Necrotic fibers and macrophages
Cxcl14	9.36628990664149e-13	0.503654938981855	0.514	0.228	1.21874164265219e-08	Necrotic fibers and macrophages
Atp6v0c	9.36991672213091e-13	0.652804646010501	0.729	0.469	1.21921356388367e-08	Necrotic fibers and macrophages
Pdia6	9.70724390813689e-13	0.38001851821935	0.393	0.14	1.26310657732677e-08	Necrotic fibers and macrophages
Aprt	1.26528899966214e-12	0.376128777709358	0.374	0.133	1.64639404636037e-08	Necrotic fibers and macrophages
Atp6v0b	1.47183845246655e-12	0.502840396759695	0.598	0.301	1.91515619434947e-08	Necrotic fibers and macrophages
Atp1a1	1.51179336897124e-12	0.344316589126152	0.364	0.126	1.96714553170537e-08	Necrotic fibers and macrophages
Tmed3	1.7906458301863e-12	0.301900549254586	0.308	0.094	2.32998835423841e-08	Necrotic fibers and macrophages
Arf5	1.97850754698762e-12	0.419117610288873	0.542	0.25	2.5744340201403e-08	Necrotic fibers and macrophages
Il11ra1	2.62215189807459e-12	0.349358903603131	0.364	0.126	3.41194404977466e-08	Necrotic fibers and macrophages
Clta	3.19595374645973e-12	0.401533160054215	0.505	0.221	4.1585750148934e-08	Necrotic fibers and macrophages
Ifitm3	3.20807153896176e-12	0.510258982582778	0.579	0.294	4.17434268649705e-08	Necrotic fibers and macrophages
Atp6v0e	3.81478837962431e-12	0.453504142950615	0.383	0.144	4.96380263956715e-08	Necrotic fibers and macrophages
Cd36	4.37770148660388e-12	0.5012341896901	0.486	0.215	5.69626517436897e-08	Necrotic fibers and macrophages
Ahnak	4.38034790888965e-12	0.537697119532221	0.673	0.393	5.69970869904722e-08	Necrotic fibers and macrophages
Dhrs3	4.44061776225215e-12	0.331318942059311	0.29	0.088	5.77813183224249e-08	Necrotic fibers and macrophages
Iqgap1	5.15696894943537e-12	0.329829323918825	0.28	0.082	6.7102479970053e-08	Necrotic fibers and macrophages
Col6a3	5.75899204565691e-12	0.496833022703333	0.533	0.248	7.49360044980877e-08	Necrotic fibers and macrophages
Arpc5	5.76454465345584e-12	0.325369675728125	0.29	0.088	7.50082550307674e-08	Necrotic fibers and macrophages
Serpinf1	5.81767868287179e-12	0.581213595950688	0.514	0.243	7.56996350215277e-08	Necrotic fibers and macrophages
Prelp	1.92976328922634e-11	0.556002284721889	0.346	0.131	2.51100799194131e-07	Necrotic fibers and macrophages
Ppib	2.04477020584002e-11	0.536403931320739	0.467	0.213	2.66065499183903e-07	Necrotic fibers and macrophages
Tuba1a	2.35641827088028e-11	0.544798508799335	0.477	0.218	3.06617145406942e-07	Necrotic fibers and macrophages
Mrc1	2.37739204243571e-11	0.305579916611634	0.215	0.055	3.09346252561735e-07	Necrotic fibers and macrophages
Hspa5	2.72862123991239e-11	0.513878583862379	0.598	0.323	3.550481957374e-07	Necrotic fibers and macrophages
Ly6e	2.99757644900582e-11	0.48465615672409	0.477	0.22	3.90044647544637e-07	Necrotic fibers and macrophages
Lamp1	3.07562626964303e-11	0.459483761184131	0.813	0.544	4.00200490205952e-07	Necrotic fibers and macrophages
Cyb5r3	3.09948745816954e-11	0.370898606725674	0.364	0.136	4.0330530805702e-07	Necrotic fibers and macrophages
Angptl7	3.46809304684638e-11	0.282918276300572	0.15	0.029	4.51268267255651e-07	Necrotic fibers and macrophages
Arhgdia	3.62575144317957e-11	0.477249086628551	0.523	0.258	4.71782777786525e-07	Necrotic fibers and macrophages
Col6a2	4.45000352921232e-11	0.616500812740151	0.542	0.285	5.79034459221107e-07	Necrotic fibers and macrophages
Mt1	7.55873517389278e-11	0.845203140104341	0.748	0.503	9.83542620826929e-07	Necrotic fibers and macrophages
Id3	8.09399822142341e-11	0.310400849239201	0.318	0.109	1.05319104857161e-06	Necrotic fibers and macrophages
Tubb5	1.00615072712058e-10	0.504021481591021	0.449	0.206	1.3092033261293e-06	Necrotic fibers and macrophages
Serping1	1.32474469021799e-10	0.357442789985693	0.421	0.175	1.72375779091165e-06	Necrotic fibers and macrophages
Pfn1	1.46519296351841e-10	0.569460882457465	0.729	0.477	1.90650908413015e-06	Necrotic fibers and macrophages
Arf4	1.60622085420833e-10	0.304432711109972	0.29	0.096	2.09001457549588e-06	Necrotic fibers and macrophages
Stab1	2.20982520804013e-10	0.255813479171946	0.252	0.076	2.87542456070181e-06	Necrotic fibers and macrophages
Arhgdib	2.67415782277165e-10	0.252143695667192	0.252	0.077	3.47961415899048e-06	Necrotic fibers and macrophages
Pcolce	3.68373417433339e-10	0.524828271534705	0.505	0.255	4.79327490764261e-06	Necrotic fibers and macrophages
Cd74	4.62455538974366e-10	0.77888356701788	0.579	0.337	6.01747147313446e-06	Necrotic fibers and macrophages
Rrbp1	5.68400575331335e-10	0.376381393472297	0.383	0.159	7.39602828621133e-06	Necrotic fibers and macrophages
Tpm3	6.17157713715039e-10	0.274259595216295	0.29	0.099	8.03045617086009e-06	Necrotic fibers and macrophages
Rhoc	6.31444734096029e-10	0.361984595389089	0.355	0.141	8.21635888005753e-06	Necrotic fibers and macrophages
C1qc	9.60184163378545e-10	0.366503460141905	0.364	0.146	1.24939163338816e-05	Necrotic fibers and macrophages
Calr	1.21141171682075e-09	0.600437460931859	0.598	0.359	1.57628892592716e-05	Necrotic fibers and macrophages
Ap2s1	1.48830756128916e-09	0.304611115561327	0.421	0.182	1.93658579874946e-05	Necrotic fibers and macrophages
Rnh1	1.78395328022136e-09	0.34656246804239	0.355	0.144	2.32128000822403e-05	Necrotic fibers and macrophages
H13	2.66928151877302e-09	0.286684780265393	0.336	0.132	3.47326911222746e-05	Necrotic fibers and macrophages
Tmsb10	2.85293805867767e-09	0.964252468135151	0.776	0.576	3.71224300195139e-05	Necrotic fibers and macrophages
Ostf1	2.9089026538736e-09	0.267693588753366	0.299	0.109	3.78506413322032e-05	Necrotic fibers and macrophages
Hsp90aa1	3.09974288792462e-09	0.386595992381564	0.318	0.125	4.03338544576752e-05	Necrotic fibers and macrophages
Loxl1	3.4912653595267e-09	0.347171682351136	0.299	0.112	4.54283448581614e-05	Necrotic fibers and macrophages
Ehd1	4.76857709544706e-09	0.25364728625758	0.234	0.074	6.20487251659571e-05	Necrotic fibers and macrophages
Gpnmb	5.78762393383877e-09	1.00365748850966	0.206	0.061	7.53085626271101e-05	Necrotic fibers and macrophages
Tspo	5.91522322085312e-09	0.363222625883146	0.486	0.243	7.69688845497408e-05	Necrotic fibers and macrophages
C3	6.90512529314539e-09	0.408578521647309	0.43	0.208	8.98494903144078e-05	Necrotic fibers and macrophages
S100a11	7.14158012479685e-09	0.376769364776919	0.411	0.188	9.29262405838566e-05	Necrotic fibers and macrophages
Rps10	7.51403562756911e-09	0.408669493133242	0.935	0.898	9.77726315859293e-05	Necrotic fibers and macrophages
Mmp2	7.74848214531509e-09	0.42966566184364	0.439	0.214	0.00010082324967484	Necrotic fibers and macrophages
Cygb	7.89770805908995e-09	0.250696461452557	0.224	0.071	0.000102764977264878	Necrotic fibers and macrophages
Tspan4	9.89827762684592e-09	0.275911005706328	0.234	0.077	0.000128796388480519	Necrotic fibers and macrophages
P4hb	1.07323870431168e-08	0.453454261788366	0.505	0.275	0.000139649820205035	Necrotic fibers and macrophages
Dab2	1.09854896528948e-08	0.261945162962954	0.215	0.068	0.000142943191363467	Necrotic fibers and macrophages
Htra1	1.1660480126554e-08	0.267866665936691	0.28	0.103	0.000151726167406721	Necrotic fibers and macrophages
Myl12b	1.31639294001251e-08	0.264205930552372	0.28	0.103	0.000171289049354428	Necrotic fibers and macrophages
Txn1	1.38653529176741e-08	0.348830687550932	0.505	0.259	0.000180415972164775	Necrotic fibers and macrophages
Rps4x	1.39316759492003e-08	0.427260150184489	0.907	0.837	0.000181278967450994	Necrotic fibers and macrophages
Crip2	1.40663755622703e-08	0.321049409988206	0.374	0.165	0.000183031678816261	Necrotic fibers and macrophages
Canx	1.50172921434743e-08	0.361145273792057	0.43	0.204	0.000195405005370888	Necrotic fibers and macrophages
Gpx3	1.60639047689628e-08	0.432624223589076	0.589	0.34	0.000209023528853744	Necrotic fibers and macrophages
Gas1	1.96164982204218e-08	0.265407719287065	0.234	0.078	0.000255249874844128	Necrotic fibers and macrophages
Cav1	2.09035950888311e-08	0.270350723228015	0.364	0.155	0.000271997579295871	Necrotic fibers and macrophages
Ecm1	2.18682228323077e-08	0.308952360120645	0.29	0.112	0.000284549315493988	Necrotic fibers and macrophages
Dcn	2.23291037179161e-08	0.504427702920156	0.738	0.502	0.000290546297577525	Necrotic fibers and macrophages
Gabarap	2.40583691578405e-08	0.392930530468841	0.682	0.43	0.000313047499481821	Necrotic fibers and macrophages
Atp6v1b2	2.69431369632298e-08	0.265356167767848	0.299	0.116	0.000350584098165546	Necrotic fibers and macrophages
Prelid1	2.69500473295794e-08	0.305208381163271	0.308	0.126	0.000350674015852487	Necrotic fibers and macrophages
Rpl13a	2.86778457983422e-08	0.420053808732502	0.925	0.812	0.000373156129528029	Necrotic fibers and macrophages
Hnrnpa0	3.09654902623633e-08	0.255457879245611	0.29	0.112	0.000402922959293872	Necrotic fibers and macrophages
Itm2b	3.18110586243847e-08	0.492564054971126	0.72	0.526	0.000413925494820494	Necrotic fibers and macrophages
Tmed10	3.27934409699542e-08	0.309518801817396	0.467	0.233	0.000426708253901045	Necrotic fibers and macrophages
Tnxb	4.10602421477205e-08	0.318906125139525	0.327	0.139	0.000534275870826139	Necrotic fibers and macrophages
H2-Aa	4.24610021496747e-08	0.367057470377022	0.467	0.235	0.000552502559971567	Necrotic fibers and macrophages
Ly6a	4.59165874009788e-08	0.399146108053876	0.458	0.24	0.000597466635261536	Necrotic fibers and macrophages
Mfap5	5.25828643522475e-08	0.287171528610923	0.262	0.098	0.000684208230951445	Necrotic fibers and macrophages
Ccdc80	5.26440106516642e-08	0.301257867003506	0.318	0.133	0.000685003866599454	Necrotic fibers and macrophages
Dstn	5.4211199635034e-08	0.272797897988026	0.271	0.104	0.000705396129651063	Necrotic fibers and macrophages
Creg1	6.82097744159226e-08	0.297392727746925	0.318	0.133	0.000887545584699985	Necrotic fibers and macrophages
App	6.88000794304208e-08	0.279680788465051	0.402	0.187	0.000895226633548635	Necrotic fibers and macrophages
Atox1	7.66910161451529e-08	0.34456247218359	0.505	0.274	0.00099790350208073	Necrotic fibers and macrophages
Calu	7.89856539416437e-08	0.380288245440489	0.374	0.178	0.00102776132908867	Necrotic fibers and macrophages
Ifitm2	1.00649429112972e-07	0.413693435065593	0.458	0.255	0.00130965037161799	Necrotic fibers and macrophages
Serpina3n	1.05590817991353e-07	0.260307859881152	0.215	0.073	0.00137394772370348	Necrotic fibers and macrophages
Rap1b	1.26014682578702e-07	0.278166419307546	0.252	0.095	0.00163970304971407	Necrotic fibers and macrophages
Cd81	1.35502596900954e-07	0.346744655704132	0.579	0.35	0.00176315979087521	Necrotic fibers and macrophages
Cavin1	1.46508600898651e-07	0.363297275528435	0.439	0.227	0.00190636991489325	Necrotic fibers and macrophages
Cox6a1	1.52810891523507e-07	0.306077911999194	0.374	0.178	0.00198837532050388	Necrotic fibers and macrophages
Itgb1	1.56270794637019e-07	0.321352607427491	0.477	0.255	0.00203339557981689	Necrotic fibers and macrophages
Prdx1	1.61308261902628e-07	0.543395550378839	0.748	0.589	0.002098943103877	Necrotic fibers and macrophages
Rpn2	1.72943568999235e-07	0.28318522909585	0.355	0.16	0.00225034171981804	Necrotic fibers and macrophages
Tmem50a	1.83042276374041e-07	0.259849737591595	0.336	0.15	0.00238174610017902	Necrotic fibers and macrophages
Col4a2	1.93309918883048e-07	0.411521452093875	0.477	0.266	0.00251534866450623	Necrotic fibers and macrophages
Aebp1	2.11585226174315e-07	0.353520716042274	0.336	0.154	0.00275314696298019	Necrotic fibers and macrophages
Rpl18	2.12976388014679e-07	0.33465602994947	0.972	0.875	0.002771248760847	Necrotic fibers and macrophages
Sdcbp	2.14640733571908e-07	0.270258891393197	0.243	0.092	0.00279290522523766	Necrotic fibers and macrophages
Arpc3	2.3592166147717e-07	0.263489711393264	0.318	0.139	0.00306981265914094	Necrotic fibers and macrophages
Gdi2	2.88738647427532e-07	0.286373233299257	0.449	0.232	0.00375706728032705	Necrotic fibers and macrophages
Gnai2	2.99704583815948e-07	0.310327527647793	0.43	0.224	0.00389975604461312	Necrotic fibers and macrophages
Fcgrt	3.74504538557872e-07	0.292523093675187	0.346	0.162	0.00487305305571503	Necrotic fibers and macrophages
Hmgn1	4.18174593484668e-07	0.29881060996512	0.299	0.131	0.0054412878104225	Necrotic fibers and macrophages
Lsp1	4.79580273744047e-07	0.276541080934484	0.336	0.155	0.00624029852195754	Necrotic fibers and macrophages
Selenom	5.6725070505882e-07	0.307624268787518	0.299	0.133	0.00738106617422536	Necrotic fibers and macrophages
Rpsa	6.20738124329157e-07	0.37537322040945	0.981	0.954	0.00807704447377099	Necrotic fibers and macrophages
Eif4a1	6.64048575030884e-07	0.371395896085078	0.402	0.21	0.00864060005830186	Necrotic fibers and macrophages
Jund	6.76780010896541e-07	0.262820625255253	0.364	0.176	0.00880626150178579	Necrotic fibers and macrophages
Rack1	6.8085582413032e-07	0.487344503203087	0.804	0.654	0.00885929598358373	Necrotic fibers and macrophages
Igfbp6	7.13944751752473e-07	0.485522033537652	0.439	0.248	0.00928984910980317	Necrotic fibers and macrophages
Arpc4	7.28847762341419e-07	0.311263299080097	0.346	0.169	0.00948376708358654	Necrotic fibers and macrophages
Aqp1	7.99459711935121e-07	0.324301408340634	0.458	0.247	0.0104025697716998	Necrotic fibers and macrophages
Ddost	8.23701654923926e-07	0.292482624803506	0.318	0.145	0.0107180059338701	Necrotic fibers and macrophages
Mcrip1	8.50274725001755e-07	0.253496856661397	0.336	0.157	0.0110637747217228	Necrotic fibers and macrophages
Nupr1	8.68297377285749e-07	0.253423247893765	0.243	0.096	0.0112982854732422	Necrotic fibers and macrophages
Hsp90b1	8.69289139807594e-07	0.329526538873191	0.439	0.24	0.0113111902871764	Necrotic fibers and macrophages
Ifi27l2a	8.96673183606197e-07	0.251103665555428	0.458	0.248	0.0116675114650838	Necrotic fibers and macrophages
Npdc1	1.09352966938433e-06	0.26493733489802	0.252	0.103	0.0142290080580289	Necrotic fibers and macrophages
Fau	1.22007274204856e-06	0.396139225737165	0.981	0.939	0.0158755865195359	Necrotic fibers and macrophages
Dync1h1	1.46046474004967e-06	0.286856221918123	0.364	0.183	0.0190035671975264	Necrotic fibers and macrophages
Serinc3	1.47513041764906e-06	0.294178915464404	0.542	0.327	0.0191943969944495	Necrotic fibers and macrophages
H2-Ab1	1.49671555265745e-06	0.353992262064086	0.374	0.192	0.0194752627711787	Necrotic fibers and macrophages
Rbm3	2.39455174473921e-06	0.281488048130437	0.364	0.185	0.0311579073025466	Necrotic fibers and macrophages
Gm8797	3.57081864324052e-06	0.317754550634946	0.364	0.192	0.0464634921858457	Necrotic fibers and macrophages
BC005537	3.70105568572149e-06	0.298688635381857	0.336	0.169	0.048158136582608	Necrotic fibers and macrophages
Rps27a	3.87339339036372e-06	0.315993747713658	0.963	0.947	0.0504005947954127	Necrotic fibers and macrophages
Nisch	5.63201591017986e-06	0.255680102273262	0.374	0.196	0.0732837910232603	Necrotic fibers and macrophages
Cox8a	7.47927071022558e-06	0.280975556369672	0.579	0.36	0.0973202704814553	Necrotic fibers and macrophages
Selenof	1.01462331706752e-05	0.257082401901432	0.477	0.282	0.132022786016826	Necrotic fibers and macrophages
Tmem160	1.17737623791069e-05	0.253683319627111	0.439	0.253	0.153200196076939	Necrotic fibers and macrophages
Mcl1	1.23261109750536e-05	0.257951914368018	0.402	0.222	0.160387356007397	Necrotic fibers and macrophages
Ran	1.34871086604318e-05	0.251914472081578	0.514	0.307	0.175494257889538	Necrotic fibers and macrophages
Hspg2	1.7523423441122e-05	0.282173382864262	0.439	0.253	0.228014785815879	Necrotic fibers and macrophages
Ptms	1.93398435418653e-05	0.295103657138521	0.579	0.386	0.251650044166751	Necrotic fibers and macrophages
Lum	2.10372886206095e-05	0.254115611245353	0.299	0.148	0.27373719953137	Necrotic fibers and macrophages
Ppp1ca	2.68869564600337e-05	0.341441835336516	0.589	0.431	0.349853077457959	Necrotic fibers and macrophages
Rps3a1	3.02349039286287e-05	0.296199479615799	0.925	0.906	0.393416569919317	Necrotic fibers and macrophages
Myh2	3.87353919800103e-05	0.28196783151353	0.206	0.088	0.504024920443893	Necrotic fibers and macrophages
Nme1	3.95053433548275e-05	0.30569637850865	0.374	0.217	0.514043527733015	Necrotic fibers and macrophages
Rps16	5.2059380626024e-05	0.310920736833051	0.944	0.901	0.677396660705824	Necrotic fibers and macrophages
H3f3b	7.08572920047991e-05	0.32400617914996	0.402	0.246	0.921995083566446	Necrotic fibers and macrophages
Col4a1	7.84642648967139e-05	0.298897464366934	0.505	0.329	1	Necrotic fibers and macrophages
Rps12	8.08563280275326e-05	0.392353081172012	0.897	0.896	1	Necrotic fibers and macrophages
Myog	8.55521653533628e-05	0.268958667845285	0.14	0.051	1	Necrotic fibers and macrophages
Akr1a1	0.000133191151373491	0.302387620421371	0.505	0.341	1	Necrotic fibers and macrophages
H2-Eb1	0.000161201377144448	0.262855196351037	0.327	0.185	1	Necrotic fibers and macrophages
Gas6	0.000183991883891713	0.288582328621443	0.327	0.193	1	Necrotic fibers and macrophages
Rpl19	0.000185609585720414	0.285523884834604	0.925	0.896	1	Necrotic fibers and macrophages
Rps7	0.000249102595058167	0.269025809651372	0.897	0.868	1	Necrotic fibers and macrophages
Hnrnpk	0.000249131337284186	0.255401972751217	0.411	0.261	1	Necrotic fibers and macrophages
H2afz	0.000256351877351282	0.262066379399777	0.477	0.318	1	Necrotic fibers and macrophages
Cdc42	0.000326252751223707	0.250076880149975	0.542	0.38	1	Necrotic fibers and macrophages
Rpl31	0.000335944474689981	0.324553334304722	0.785	0.71	1	Necrotic fibers and macrophages
Hspa8	0.00039332678537303	0.297354467301287	0.944	0.9	1	Necrotic fibers and macrophages
Capns1	0.000422051124232447	0.288927679760065	0.589	0.44	1	Necrotic fibers and macrophages
Ltbp4	0.000505146409590296	0.268642517012603	0.299	0.175	1	Necrotic fibers and macrophages
Plec	0.000506451423795132	0.284884034769588	0.654	0.532	1	Necrotic fibers and macrophages
Rpl12	0.000588262119765093	0.297001911727642	0.804	0.687	1	Necrotic fibers and macrophages
Prdx2	0.00076651798699013	0.25931192864763	0.486	0.347	1	Necrotic fibers and macrophages
Fkbp1a	0.000782885358789485	0.259630886780301	0.533	0.392	1	Necrotic fibers and macrophages
Eif5a	0.000961689097810287	0.274677880723841	0.785	0.631	1	Necrotic fibers and macrophages
Cryab	0.000988782779503329	0.499509196179803	0.972	0.957	1	Necrotic fibers and macrophages
Bc1	0.00145265810999975	0.332266881652304	0.626	0.466	1	Necrotic fibers and macrophages
Mustn1	0.00498039291286622	0.465037997481284	0.477	0.37	1	Necrotic fibers and macrophages
Igfbp5	0.00644336846682401	0.314354970917936	0.664	0.555	1	Necrotic fibers and macrophages
Rpl41	0.0074370325607653	0.317994522265437	0.972	0.98	1	Necrotic fibers and macrophages
Mup10	9.81193672138821e-129	0.58264987125311	0.5	0.002	1.27672920618703e-124	Adipocytes
Pck1	3.52081108695935e-86	0.842606526499075	0.5	0.004	4.5812793863515e-82	Adipocytes
Cdo1	2.18766778390226e-81	1.52223240565337	0.7	0.01	2.84659332041362e-77	Adipocytes
Apoc1	4.60971090830273e-71	1.0580979219913	0.6	0.008	5.99815583388352e-67	Adipocytes
Adig	1.54457090785844e-67	0.753243340462879	0.6	0.009	2.0097956653054e-63	Adipocytes
Cyp2e1	6.19660015546153e-64	1.92540608314137	0.9	0.024	8.06301612228654e-60	Adipocytes
Mup14	2.67845620188613e-60	0.480036447114366	0.4	0.004	3.48520720989423e-56	Adipocytes
Wfdc21	2.67845620188613e-60	0.480036447114366	0.4	0.004	3.48520720989423e-56	Adipocytes
Cidec	2.64772189536868e-56	1.64602765190689	0.8	0.021	3.44521573025373e-52	Adipocytes
Nemp2	3.54641727332485e-42	0.261492241025388	0.2	0.001	4.61459815605029e-38	Adipocytes
Slc7a10	3.54641727332485e-42	0.261492241025388	0.2	0.001	4.61459815605029e-38	Adipocytes
Retn	1.57546657419892e-38	0.972490150865057	0.6	0.018	2.04999710634763e-34	Adipocytes
Car5b	1.07579760503076e-37	0.372352830374954	0.3	0.004	1.39982784366603e-33	Adipocytes
Pon1	6.27534305740727e-34	0.260721776365747	0.2	0.002	8.16547638629833e-30	Adipocytes
Rbp4	1.01166719053928e-31	0.470842395556871	0.4	0.009	1.31638134832971e-27	Adipocytes
Chst1	1.64164846845884e-31	0.369283265300192	0.3	0.005	2.13611298715864e-27	Adipocytes
Cyp2f2	2.922993420216e-29	0.577268108931155	0.3	0.005	3.80339903838506e-25	Adipocytes
Hp	2.30819773051242e-28	2.09532495902331	0.9	0.061	3.00342688694277e-24	Adipocytes
Mup11	2.65439545638093e-27	0.6688435471591	0.3	0.006	3.45389936784287e-23	Adipocytes
Scd1	1.00212155420097e-26	2.69664157939232	0.9	0.069	1.3039605663263e-22	Adipocytes
Adipoq	5.61187097736867e-26	1.29366152134961	0.5	0.019	7.30216651575212e-22	Adipocytes
Plin1	2.40721338231825e-25	0.369283265300192	0.3	0.006	3.1322660530725e-21	Adipocytes
Car13	2.5557737532104e-25	0.368516893414501	0.3	0.006	3.32557280767737e-21	Adipocytes
Ctdspl	2.5557737532104e-25	0.368516893414501	0.3	0.006	3.32557280767737e-21	Adipocytes
Ces1d	6.35060132004747e-21	0.463985104924131	0.4	0.015	8.26340243764577e-17	Adipocytes
Fasn	1.89644876188726e-20	1.0623461641812	0.7	0.05	2.46765912896771e-16	Adipocytes
Pparg	2.5958465430044e-20	0.57190634789571	0.3	0.009	3.37771552175732e-16	Adipocytes
Hacd2	8.34197705752058e-20	0.557452651586213	0.4	0.016	1.08545805472458e-15	Adipocytes
Saa3	3.17221886960324e-19	0.257644025777919	0.2	0.004	4.12769119312774e-15	Adipocytes
Lipe	6.50557049313069e-18	0.88492888956118	0.5	0.029	8.46504832566165e-14	Adipocytes
Aifm2	1.75168187285707e-17	0.542393067652696	0.5	0.029	2.27928845296163e-13	Adipocytes
Gnai1	2.21879281703524e-17	0.256875612955018	0.2	0.004	2.88709321352626e-13	Adipocytes
Ttyh1	2.21879281703524e-17	0.256875612955018	0.2	0.004	2.88709321352626e-13	Adipocytes
Apol6	1.07313505961373e-16	0.363163658920294	0.3	0.011	1.39636333956939e-12	Adipocytes
Trf	3.32670011435012e-16	1.85829444888851	0.8	0.091	4.32870218879238e-12	Adipocytes
Prkar2b	5.10850633202758e-16	0.362400530078967	0.3	0.011	6.64718843923428e-12	Adipocytes
Csad	5.96727485364074e-16	0.454137318967784	0.4	0.02	7.76461803955733e-12	Adipocytes
Cfd	7.04065915675995e-16	3.83315258860152	1	0.179	9.16130569477605e-12	Adipocytes
Pde3b	7.20093057397448e-16	0.256107609188737	0.2	0.005	9.36985086285559e-12	Adipocytes
Klk1b26	1.31336073202341e-14	0.255340014043793	0.2	0.005	1.70894498450886e-10	Adipocytes
Slc1a3	1.31336073202341e-14	0.255340014043793	0.2	0.005	1.70894498450886e-10	Adipocytes
Slc5a3	1.31336073202341e-14	0.255340014043793	0.2	0.005	1.70894498450886e-10	Adipocytes
Agpat2	2.68383917908286e-14	0.452628223599128	0.4	0.023	3.49221153982261e-10	Adipocytes
Etv1	1.58507809888901e-13	0.251508152452766	0.2	0.006	2.06250362227438e-09	Adipocytes
Cebpa	4.4507956307261e-13	0.547646059300775	0.4	0.026	5.7913752747008e-09	Adipocytes
Thrsp	5.76439610857337e-13	1.26492151537806	0.8	0.114	7.50063221647567e-09	Adipocytes
Tkt	6.68778690580549e-13	0.784604709361564	0.5	0.041	8.7021483218341e-09	Adipocytes
H1fx	1.26944770029628e-12	0.253806047880256	0.2	0.006	1.65180534762551e-08	Adipocytes
Acss3	1.26944770029628e-12	0.253806047880256	0.2	0.006	1.65180534762551e-08	Adipocytes
Ifi27l2a	1.32966495171039e-12	3.35608909532849	1	0.256	1.73016003516556e-08	Adipocytes
Ephx2	3.6625581290587e-12	0.544642008156258	0.4	0.028	4.76572063753118e-08	Adipocytes
Pgm3	7.92949402425046e-12	0.253039675994565	0.2	0.007	1.03178576243547e-07	Adipocytes
Fah	8.1428143315029e-12	0.252273710996009	0.2	0.007	1.05954300081516e-07	Adipocytes
Slc1a5	8.74838287842617e-12	0.901596295939006	0.6	0.067	1.13833958014081e-07	Adipocytes
Abhd2	3.94724559500401e-11	0.252273710996009	0.2	0.007	5.13615596821922e-07	Adipocytes
Chpt1	7.8300198807482e-11	1.23522181930588	1	0.227	1.01884218688296e-06	Adipocytes
Sorbs1	8.95677317600069e-11	0.350245049715973	0.3	0.018	1.16545532566121e-06	Adipocytes
Zfp445	1.56595675518249e-10	0.602914545543898	0.5	0.05	2.03762292984346e-06	Adipocytes
Nhlrc3	1.62968765019483e-10	0.251508152452766	0.2	0.008	2.12054957043351e-06	Adipocytes
Ctnnal1	1.62968765019483e-10	0.251508152452766	0.2	0.008	2.12054957043351e-06	Adipocytes
Fcor	1.62968765019483e-10	0.251508152452766	0.2	0.008	2.12054957043351e-06	Adipocytes
Acat2	1.62968765019483e-10	0.251508152452766	0.2	0.008	2.12054957043351e-06	Adipocytes
Xab2	1.67394548188826e-10	0.438370003109467	0.4	0.032	2.178137861033e-06	Adipocytes
Pon3	2.48278724037392e-10	0.436131530913468	0.4	0.033	3.23060275717454e-06	Adipocytes
Gtf3c1	2.73787136583304e-10	0.571763002966297	0.6	0.072	3.56251822122195e-06	Adipocytes
Cat	5.53501180544173e-10	0.847842615870787	0.7	0.105	7.20215736124078e-06	Adipocytes
Osbpl5	6.73263033322791e-10	0.436131530913468	0.4	0.034	8.76049858959616e-06	Adipocytes
Nabp1	9.01975675103204e-10	0.626541604472556	0.4	0.035	1.17365074844429e-05	Adipocytes
Dgat1	9.35280925097054e-10	0.435386144670646	0.4	0.035	1.21698753973629e-05	Adipocytes
Pcx	1.3130371799836e-09	0.8836921813081	0.6	0.081	1.70852397859466e-05	Adipocytes
Dis3	1.57584565160973e-09	0.349488722023217	0.3	0.02	2.05049036187459e-05	Adipocytes
Slc22a3	1.961804383002e-09	0.375428940369542	0.1	0.002	2.5526998631622e-05	Adipocytes
Ankrd37	2.78224938163908e-09	0.34646737004798	0.3	0.021	3.62026289538877e-05	Adipocytes
Med4	4.98307763595399e-09	0.500316093267307	0.5	0.058	6.48398061990333e-05	Adipocytes
Fndc3a	6.97501184637999e-09	0.344959063542703	0.3	0.022	9.07588541450964e-05	Adipocytes
Arcn1	6.98483050125345e-09	0.603000704882267	0.7	0.111	9.08866144823099e-05	Adipocytes
Igfbp4	8.51599102566334e-09	0.836579993811429	0.8	0.152	0.000110810075225931	Adipocytes
Usp22	1.21305916321373e-08	0.42943687833946	0.4	0.04	0.00015784325831737	Adipocytes
Usp8	1.47027937534212e-08	0.524526646859182	0.4	0.041	0.000191312752319517	Adipocytes
Fmo1	1.65568981702497e-08	0.426471419862898	0.4	0.04	0.000215438358991289	Adipocytes
Tcf7l2	2.51040453233368e-08	0.342699556360578	0.3	0.024	0.000326653837747258	Adipocytes
Sfxn1	3.62420234060127e-08	0.342699556360578	0.3	0.024	0.000471581208559038	Adipocytes
Ghr	3.9667835564919e-08	0.834613129102028	0.8	0.16	0.000516157876370726	Adipocytes
Cdyl2	5.04699925464884e-08	0.258412848093416	0.1	0.003	0.000656715543014906	Adipocytes
Ap3s1	5.52508922552539e-08	0.486558796660162	0.5	0.065	0.000718924610025363	Adipocytes
Fabp4	5.91095857431239e-08	2.48867194788311	1	0.559	0.000769133929689528	Adipocytes
Bloc1s5	7.49228635258032e-08	0.341195181833349	0.3	0.025	0.000974896300197751	Adipocytes
Cavin2	8.41698958348707e-08	0.651363726443666	0.5	0.068	0.00109521868460334	Adipocytes
Lrg1	9.48404699973447e-08	0.485118262300947	0.5	0.067	0.00123406419560545	Adipocytes
Blzf1	1.00079575879271e-07	0.420558726993007	0.4	0.044	0.00130223544134108	Adipocytes
Adk	1.33498750482227e-07	0.651403326653402	0.7	0.132	0.00173708574127474	Adipocytes
Mtss1	1.44108655996714e-07	0.339692374363202	0.3	0.026	0.00187514183182924	Adipocytes
Odr4	2.53211149873451e-07	0.506878781039757	0.4	0.048	0.00329478348215335	Adipocytes
Gnaq	2.7302506808487e-07	0.338191130688832	0.3	0.027	0.00355260218592032	Adipocytes
Tspan14	4.71671277736615e-07	0.338191130688832	0.3	0.028	0.00613738666590884	Adipocytes
Cmc4	5.10224373643016e-07	0.332201729078078	0.3	0.028	0.00663903954984293	Adipocytes
Myl12b	5.13497296070854e-07	0.682020498752682	0.6	0.111	0.00668162681647395	Adipocytes
Foxo1	5.49093537642435e-07	0.411734876606001	0.4	0.049	0.00714480511180336	Adipocytes
Car3	5.51041989424933e-07	2.74347810167637	1	0.756	0.00717015836639722	Adipocytes
Lpl	5.54504306824662e-07	1.58747203979396	0.8	0.25	0.0072152100404025	Adipocytes
Zfp598	7.87852286943669e-07	0.409537320901755	0.4	0.05	0.010251533957711	Adipocytes
Ttc37	8.21773769380549e-07	0.335942190185269	0.3	0.029	0.0106929202871797	Adipocytes
Psmd11	9.58436883547005e-07	0.646981079658885	0.8	0.189	0.0124711807287136	Adipocytes
Ppm1d	1.06633564726618e-06	0.35859092913047	0.2	0.014	0.0138751594422275	Adipocytes
Enpp5	1.38037567956007e-06	0.333696749979625	0.3	0.03	0.0179614483424356	Adipocytes
Snx27	1.41921299039795e-06	0.407343107488843	0.4	0.052	0.0184667994310581	Adipocytes
Tmem245	1.4213608513289e-06	0.330708255817493	0.3	0.03	0.0184947473974917	Adipocytes
Slk	1.43085990170749e-06	0.467231905739496	0.5	0.079	0.0186183490410179	Adipocytes
Zfhx4	1.46347276903161e-06	0.329962098551888	0.3	0.03	0.0190427076706393	Adipocytes
Chp1	1.47196086557312e-06	0.59338270232067	0.6	0.114	0.0191531547828374	Adipocytes
Zbtb16	1.6781271380524e-06	0.498135147967781	0.4	0.054	0.0218357903203378	Adipocytes
G3bp2	1.79600054615604e-06	0.508661325155857	0.6	0.111	0.0233695591065824	Adipocytes
Ptx3	2.2433751401971e-06	0.331454799192956	0.3	0.032	0.0291907973242446	Adipocytes
Mgst1	2.39595437824444e-06	0.551127309009835	0.5	0.084	0.0311761583697166	Adipocytes
Dctn5	2.44708651609937e-06	0.406612443993413	0.4	0.055	0.031841489747485	Adipocytes
Mgll	2.64865535083058e-06	0.548304030142308	0.5	0.084	0.0344643034250075	Adipocytes
Prxl2a	4.89596985251161e-06	0.434641143341987	0.3	0.034	0.0637063597208811	Adipocytes
Vwa8	5.24704611224806e-06	0.503183596540481	0.6	0.12	0.0682745640125717	Adipocytes
Bsdc1	6.42416142726689e-06	0.397873224695571	0.4	0.058	0.0835911884915967	Adipocytes
Znhit3	7.34619334127344e-06	0.394971876224738	0.4	0.059	0.0955886677566499	Adipocytes
Picalm	7.53770128058997e-06	0.497045910437075	0.6	0.123	0.0980805690630367	Adipocytes
Snx10	7.62529288218309e-06	0.328470940754134	0.3	0.035	0.0992203109829664	Adipocytes
Mmd	7.62529288218309e-06	0.328470940754134	0.3	0.035	0.0992203109829664	Adipocytes
Stk17b	7.7241167621479e-06	0.326981322613648	0.3	0.035	0.100506207309068	Adipocytes
Jade1	7.92529670548003e-06	0.326237089921936	0.3	0.035	0.103123960731706	Adipocytes
Pbrm1	8.08152487332635e-06	0.450267143387553	0.5	0.089	0.105156801651722	Adipocytes
H2-T22	8.26924843789776e-06	0.396421821111497	0.4	0.059	0.107599460673926	Adipocytes
Net1	9.31813925929014e-06	0.326981322613648	0.3	0.035	0.121247628041883	Adipocytes
Bclaf1	9.35741714382562e-06	0.688913464760064	0.5	0.098	0.121758711875459	Adipocytes
Spg21	9.80176843246014e-06	0.324006692609537	0.3	0.035	0.127540610843171	Adipocytes
Mad2l1bp	1.09158108235233e-05	0.394971876224738	0.4	0.061	0.142036530435685	Adipocytes
Selenos	1.18309771720911e-05	0.451673279016303	0.5	0.092	0.15394467496325	Adipocytes
Rhbdl1	1.65725130919686e-05	0.389908514152822	0.4	0.063	0.215641540352696	Adipocytes
Fzd4	1.79504046364223e-05	0.389186625200613	0.4	0.063	0.233570665129126	Adipocytes
Hyou1	1.94472072339568e-05	0.321038183247617	0.3	0.037	0.253047060528246	Adipocytes
Ppa1	1.94851141152182e-05	0.614071800293329	0.5	0.102	0.253540304867219	Adipocytes
Tln1	2.14956787294154e-05	0.571524126396352	0.7	0.178	0.279701771627154	Adipocytes
Inafm1	2.31573126360944e-05	0.320297009308434	0.3	0.038	0.30132295202086	Adipocytes
Ube2i	2.63971791177068e-05	0.444656265956899	0.5	0.098	0.343480094679601	Adipocytes
Rcor3	2.66926650773208e-05	0.427953387164129	0.3	0.04	0.347324957986098	Adipocytes
Angptl4	2.73111962195791e-05	0.426471419862898	0.3	0.04	0.355373285209163	Adipocytes
Ube4a	3.05931661271591e-05	0.321038183247617	0.3	0.039	0.398078277646594	Adipocytes
Ccnd2	3.32156626805567e-05	0.421296489750526	0.3	0.04	0.432202202799404	Adipocytes
Acss2	4.03019446623963e-05	0.321038183247617	0.3	0.04	0.524408903947101	Adipocytes
Osgepl1	4.2133937258375e-05	0.385582588750032	0.4	0.068	0.548246791605975	Adipocytes
Ifi211	4.21400970449878e-05	0.316596840465842	0.3	0.04	0.548326942749382	Adipocytes
Lmo4	4.26318021883651e-05	0.384862860602958	0.4	0.068	0.554725010075007	Adipocytes
Plvap	4.43618748930614e-05	0.563900885193326	0.4	0.072	0.577236716108515	Adipocytes
Nemf	4.46769701743476e-05	0.382705827994469	0.4	0.068	0.581336735908611	Adipocytes
Cdc37l1	4.58002151889089e-05	0.431417242467701	0.5	0.102	0.595952400038083	Adipocytes
Dut	4.65308735074876e-05	0.320297009308434	0.3	0.041	0.605459726079429	Adipocytes
Sh3pxd2a	4.69198646784254e-05	0.480087689190803	0.4	0.071	0.610521279195671	Adipocytes
Fastkd2	4.80932683539434e-05	0.317336115419703	0.3	0.041	0.625789607821512	Adipocytes
9330159F19Rik	5.00245379754993e-05	0.377685258529911	0.4	0.068	0.650919288137197	Adipocytes
Mtap	5.53072254889293e-05	0.317336115419703	0.3	0.041	0.719657618061948	Adipocytes
Gbp2	5.65227295100485e-05	0.349488722023217	0.2	0.02	0.73547375638475	Adipocytes
Rbis	6.1914195026835e-05	0.75743844385759	0.7	0.206	0.805627505689177	Adipocytes
Gstz1	6.60771807489253e-05	0.380552015639889	0.4	0.071	0.859796275905016	Adipocytes
Xrcc1	7.31830687988196e-05	0.314381285834014	0.3	0.042	0.952258091210241	Adipocytes
Saysd1	8.19197505322136e-05	0.38126959587895	0.4	0.072	1	Adipocytes
Lpgat1	8.33294642293865e-05	0.314381285834014	0.3	0.043	1	Adipocytes
Pcyox1	8.34172441913254e-05	0.376254013332279	0.4	0.072	1	Adipocytes
Fkbp5	8.62737435436211e-05	0.512095497310369	0.5	0.111	1	Adipocytes
Rbbp4	9.84391542169496e-05	0.423117919249214	0.5	0.108	1	Adipocytes
Deptor	0.000109431580842099	0.60047550009248	0.6	0.163	1	Adipocytes
Sbno1	0.000109491534898252	0.369830923144102	0.4	0.073	1	Adipocytes
Rnf150	0.000110383846927716	0.30996035783658	0.3	0.044	1	Adipocytes
Tmem150a	0.000112136802267229	0.374824186613767	0.4	0.074	1	Adipocytes
Cnep1r1	0.000121084088024493	0.374109804306083	0.4	0.074	1	Adipocytes
Ywhab	0.000124310941645389	0.521917794356424	0.6	0.157	1	Adipocytes
Myhas	0.000125412441547615	0.599176359940857	0.6	0.165	1	Adipocytes
Gm2000	0.000130572026778049	0.454137318967784	0.6	0.152	1	Adipocytes
Ppp6r1	0.00013060898961793	0.371968777386958	0.4	0.075	1	Adipocytes
Abhd14b	0.0001441989980226	0.347222115051272	0.2	0.022	1	Adipocytes
Ankrd54	0.0001455303817225	0.34646737004798	0.2	0.022	1	Adipocytes
Nfatc3	0.000164498070968046	0.312906137401925	0.3	0.046	1	Adipocytes
Polr2h	0.000166106314475548	0.312169128425034	0.3	0.046	1	Adipocytes
Eef1akmt1	0.000168444602921126	0.416924608823109	0.5	0.113	1	Adipocytes
Prpsap1	0.000169364882229594	0.310696239026158	0.3	0.046	1	Adipocytes
C3	0.000170770734818839	0.706790955490321	0.7	0.218	1	Adipocytes
Rnf216	0.000171015573279964	0.306286571688148	0.3	0.046	1	Adipocytes
Laptm4b	0.000173253991176982	0.369830923144102	0.4	0.077	1	Adipocytes
Sltm	0.000178151384292908	0.46226320942046	0.4	0.08	1	Adipocytes
Ivd	0.000187346864825437	0.443606651475615	0.6	0.156	1	Adipocytes
Pias2	0.000189211091583166	0.30996035783658	0.3	0.047	1	Adipocytes
Arl5a	0.000218054273680548	0.366274857649088	0.4	0.079	1	Adipocytes
H2-K1	0.000230958883686167	0.711595939252174	0.7	0.228	1	Adipocytes
Dbi	0.000240034767431504	1.13880972125056	0.9	0.5	1	Adipocytes
Hr	0.000252091044594923	0.365564695173075	0.4	0.08	1	Adipocytes
Dvl3	0.000255376411796197	0.30922485180949	0.3	0.048	1	Adipocytes
Eif4h	0.00025685863110542	0.458807750501786	0.7	0.207	1	Adipocytes
Arl2bp	0.000258543274452899	0.497726587515467	0.5	0.124	1	Adipocytes
Abhd14a	0.00026257839792029	0.30702058088276	0.3	0.048	1	Adipocytes
Slc35b2	0.000263230667008846	0.370543189285891	0.4	0.081	1	Adipocytes
Lgals8	0.000263452874410024	0.512003813217625	0.3	0.05	1	Adipocytes
Cox8a	0.00027758974858877	1.07674402461328	0.8	0.371	1	Adipocytes
Mcmbp	0.000280194006279159	0.30922485180949	0.3	0.049	1	Adipocytes
Yaf2	0.00032108146354932	0.302622116985243	0.3	0.049	1	Adipocytes
Eny2	0.000322218338457044	0.408708003561215	0.5	0.121	1	Adipocytes
Ackr1	0.000339557323135431	0.253806047880256	0.1	0.006	1	Adipocytes
Zfp174	0.000342219675738439	0.253039675994565	0.1	0.006	1	Adipocytes
Celf2	0.000345634674075896	0.566437492512101	0.6	0.178	1	Adipocytes
Pdzd11	0.000347675978487251	0.306286571688148	0.3	0.05	1	Adipocytes
Synj2bp	0.000349786688571434	0.405298181503819	0.5	0.121	1	Adipocytes
Baz1b	0.000356378737468645	0.352841187552432	0.4	0.082	1	Adipocytes
5031425E22Rik	0.000360350120320459	0.30335426368499	0.3	0.05	1	Adipocytes
Alkbh7	0.000366716023806957	0.455899927667044	0.4	0.086	1	Adipocytes
Gabarapl1	0.000375735653709249	0.363436302791631	0.4	0.083	1	Adipocytes
Ccdc91	0.000379595696809249	0.482151695137381	0.5	0.127	1	Adipocytes
Trim27	0.000386011387303047	0.304086782127175	0.3	0.05	1	Adipocytes
Tm2d1	0.000401044069298796	0.427953387164129	0.6	0.167	1	Adipocytes
Cmc1	0.000446034732024601	0.401896399590778	0.5	0.125	1	Adipocytes
Sec23b	0.000455528874545016	0.507609814772596	0.3	0.053	1	Adipocytes
Lsm8	0.000468778473146231	0.302622116985243	0.3	0.051	1	Adipocytes
Ap1g1	0.000468778473146231	0.302622116985243	0.3	0.051	1	Adipocytes
Alas1	0.000473352983285533	0.423419661643496	0.6	0.169	1	Adipocytes
Brwd1	0.000476965083866055	0.300427903572331	0.3	0.051	1	Adipocytes
Rsrc1	0.000481105549200235	0.298966946444051	0.3	0.051	1	Adipocytes
Tmem140	0.000508536228339322	0.302622116985243	0.3	0.052	1	Adipocytes
Rala	0.000517282386402342	0.389715975110646	0.5	0.125	1	Adipocytes
Enpp4	0.000520135391962153	0.35636425411613	0.4	0.086	1	Adipocytes
Pdzrn3	0.000521420679466531	0.362019116979353	0.4	0.087	1	Adipocytes
Kat2b	0.000555813266119428	0.357069901007619	0.4	0.087	1	Adipocytes
Ppt1	0.000560235964680464	0.30115893730517	0.3	0.052	1	Adipocytes
Gprc5b	0.000569812834637973	0.299697240076901	0.3	0.052	1	Adipocytes
Bst2	0.000572386216532145	0.358482231067439	0.4	0.087	1	Adipocytes
Acsl1	0.0005812607820304	0.499289355360159	0.6	0.183	1	Adipocytes
Snai1	0.000590321128306641	0.253039675994565	0.1	0.007	1	Adipocytes
Nrip1	0.000594560457829735	0.35636425411613	0.4	0.088	1	Adipocytes
Comt	0.000594579231610182	0.393764700988303	0.5	0.127	1	Adipocytes
Rmnd5a	0.00059800190031264	0.399180737535483	0.5	0.129	1	Adipocytes
Copb1	0.000616034612763198	0.298966946444051	0.3	0.053	1	Adipocytes
Setd2	0.000631705772468155	0.297507467269618	0.3	0.053	1	Adipocytes
Med8	0.000638869410368771	0.351434366338187	0.4	0.088	1	Adipocytes
Ifi27	0.000644615184130462	0.479460099131115	0.5	0.135	1	Adipocytes
Bckdhb	0.000659517741433317	0.299697240076901	0.3	0.053	1	Adipocytes
Ptprb	0.000665023685997371	0.299697240076901	0.3	0.053	1	Adipocytes
Adhfe1	0.000734781142361581	0.296778280981217	0.3	0.054	1	Adipocytes
Smc3	0.000746930264748551	0.294592930842241	0.3	0.054	1	Adipocytes
Bcl2l13	0.000752658201885605	0.352137605465389	0.4	0.09	1	Adipocytes
Smim27	0.000765636549455328	0.551912534654261	0.6	0.195	1	Adipocytes
Gpd2	0.000774861088039057	0.415680554801364	0.6	0.178	1	Adipocytes
Klhl30	0.000777546471399261	0.389042290745899	0.5	0.131	1	Adipocytes
Rad23b	0.000789626657457512	0.419544918828518	0.6	0.18	1	Adipocytes
Cldnd1	0.000800179019214162	0.348624832751363	0.4	0.09	1	Adipocytes
Pik3r1	0.00080375505971556	0.295321013139242	0.3	0.055	1	Adipocytes
Rab9	0.000816895545189254	0.293137867641854	0.3	0.055	1	Adipocytes
Aasdhppt	0.000849941912340043	0.297507467269618	0.3	0.055	1	Adipocytes
Schip1	0.000850443798889253	0.423685957352355	0.7	0.228	1	Adipocytes
Ddx24	0.00085445650092731	0.380982520951948	0.5	0.132	1	Adipocytes
Cep350	0.000891924263162966	0.290232136466443	0.3	0.055	1	Adipocytes
Ensa	0.000900251479622507	0.548774193105859	0.6	0.199	1	Adipocytes
Ormdl3	0.000905047427922051	0.296778280981217	0.3	0.056	1	Adipocytes
Ddx50	0.000927225307873219	0.343022126521986	0.4	0.091	1	Adipocytes
Mtus1	0.000934435754664145	0.46607693227931	0.5	0.14	1	Adipocytes
Rdm1	0.000942742839910775	0.347222115051272	0.4	0.092	1	Adipocytes
Ak2	0.00100000005815487	0.349326703376195	0.4	0.093	1	Adipocytes
Txndc5	0.0010344513882485	0.345120592405984	0.4	0.093	1	Adipocytes
Eif2d	0.00104713553342268	0.296778280981217	0.3	0.057	1	Adipocytes
Igf1	0.00104781212200961	0.605760524070868	0.4	0.101	1	Adipocytes
Zfp703	0.00105882462605609	0.350731469836639	0.4	0.094	1	Adipocytes
Cdk5	0.00106368695606902	0.295321013139242	0.3	0.057	1	Adipocytes
Aagab	0.00109967202599072	0.338191130688831	0.2	0.028	1	Adipocytes
Larp4	0.00110606070941606	0.290232136466443	0.3	0.057	1	Adipocytes
Lsm1	0.00112854073507927	0.296778280981217	0.3	0.057	1	Adipocytes
Trpm7	0.00117314807558276	0.293137867641854	0.3	0.057	1	Adipocytes
Pten	0.00118054480161083	0.339531452085231	0.4	0.094	1	Adipocytes
Rbfa	0.00119680403988229	0.347923303420307	0.4	0.095	1	Adipocytes
Cpt2	0.00121219961140113	0.441160516631096	0.4	0.099	1	Adipocytes
Pafah1b1	0.00122395973217965	0.387023123109247	0.6	0.182	1	Adipocytes
Rnf5	0.00126326032644108	0.397147340382955	0.3	0.06	1	Adipocytes
Txndc9	0.00126584983840833	0.34582075987466	0.4	0.095	1	Adipocytes
Slc6a6	0.00127862661664137	0.338137543724729	0.4	0.095	1	Adipocytes
Kctd15	0.00130819417158814	0.342323315638433	0.4	0.095	1	Adipocytes
Gmfb	0.001315699392981	0.294592930842241	0.3	0.058	1	Adipocytes
Cntfr	0.00133587643131293	0.293137867641854	0.3	0.058	1	Adipocytes
Gpr180	0.00133587643131293	0.293137867641854	0.3	0.058	1	Adipocytes
Cbr2	0.00133657168065544	0.396512491069789	0.6	0.186	1	Adipocytes
Wdr33	0.00139380481045362	0.338137543724729	0.4	0.096	1	Adipocytes
Gtf2a2	0.00140302182079606	0.37430027166934	0.5	0.14	1	Adipocytes
Nap1l1	0.00140459716288971	0.387023123109247	0.6	0.185	1	Adipocytes
Wdr12	0.00141877588180708	0.396421821111497	0.3	0.061	1	Adipocytes
Tor1b	0.00142246209140897	0.397147340382955	0.3	0.061	1	Adipocytes
Timm17b	0.00142493258146536	0.380312901519695	0.5	0.141	1	Adipocytes
Xpnpep1	0.00143389512204039	0.292410885998409	0.3	0.059	1	Adipocytes
Fbl	0.0014338955430555	0.290958020779059	0.3	0.059	1	Adipocytes
Trappc1	0.0014529414495947	0.372967527887828	0.5	0.14	1	Adipocytes
Mettl9	0.00145562995736768	0.290232136466443	0.3	0.059	1	Adipocytes
Hddc2	0.00145562995736768	0.290232136466443	0.3	0.059	1	Adipocytes
Cep162	0.00145864027776048	0.251508152452766	0.1	0.008	1	Adipocytes
Ppp2r2d	0.00146012626766516	0.338834329558553	0.4	0.096	1	Adipocytes
Clcc1	0.00150317132343979	0.293865215799881	0.3	0.059	1	Adipocytes
Scaf1	0.00154874687918434	0.290232136466443	0.3	0.059	1	Adipocytes
Flii	0.00155074184041001	0.37763752747365	0.5	0.142	1	Adipocytes
Tmem59	0.0015528928409056	0.472595557833301	0.6	0.203	1	Adipocytes
Pdcd2l	0.00156032492498289	0.288781462597718	0.3	0.059	1	Adipocytes
Emc10	0.00161065486839134	0.393975883751014	0.6	0.19	1	Adipocytes
Sgcb	0.00161069982000228	0.393342428179525	0.6	0.19	1	Adipocytes
Zfp24	0.00162192042033189	0.290958020779059	0.3	0.06	1	Adipocytes
Mrs2	0.00163396976832289	0.291684270500355	0.3	0.06	1	Adipocytes
Mrps22	0.00164609654115481	0.289506617194985	0.3	0.06	1	Adipocytes
Cav1	0.00167479024111872	0.668117500488032	0.5	0.165	1	Adipocytes
Prkacb	0.00170789128061942	0.286608183189671	0.3	0.06	1	Adipocytes
Zfhx3	0.00172048584231212	0.285161146919021	0.3	0.06	1	Adipocytes
Hbp1	0.00181099126335357	0.375634247761505	0.5	0.144	1	Adipocytes
Mcur1	0.00182275418813763	0.339531452085231	0.4	0.099	1	Adipocytes
Mob1b	0.00185390279816211	0.290232136466443	0.3	0.061	1	Adipocytes
Coq10b	0.00188102714087205	0.289506617194985	0.3	0.061	1	Adipocytes
Pabpn1	0.00189569628861116	0.333963881100593	0.4	0.099	1	Adipocytes
Ppp1r14c	0.00191405999053495	0.390811383598955	0.6	0.193	1	Adipocytes
Eif2s3y	0.00194153272768501	0.338834329558553	0.4	0.101	1	Adipocytes
Gns	0.00194888540768625	0.335353760823591	0.4	0.1	1	Adipocytes
Slc48a1	0.00195418783879669	0.368312596314872	0.5	0.144	1	Adipocytes
Fus	0.00205121284032137	0.604379954548397	0.5	0.152	1	Adipocytes
Rpl38	0.00205784745838138	0.554599810450428	1	0.963	1	Adipocytes
Ppia	0.00206883982173776	0.66578049921254	0.9	0.579	1	Adipocytes
Rps26	0.00212201933612561	0.609510277851789	1	0.958	1	Adipocytes
Tacc1	0.00212578630472928	0.282271421284101	0.3	0.061	1	Adipocytes
Mrps7	0.0021479231140975	0.525760246798293	0.6	0.221	1	Adipocytes
Slc44a1	0.0021554073384765	0.286608183189671	0.3	0.062	1	Adipocytes
Stim2	0.00221751159838362	0.284438172691468	0.3	0.062	1	Adipocytes
Pds5b	0.00223016549992614	0.578947754074929	0.3	0.065	1	Adipocytes
Adamts5	0.00224786720771836	0.329109819666732	0.4	0.102	1	Adipocytes
Snrpg	0.00232736500033263	0.380731377241523	0.6	0.198	1	Adipocytes
Ipo4	0.00248612094460376	0.33465865358736	0.4	0.103	1	Adipocytes
Efhd2	0.00252843523361959	0.280107919192735	0.3	0.063	1	Adipocytes
Dctn2	0.0026267657449773	0.44700522793748	0.6	0.21	1	Adipocytes
Rtn3	0.00270756305310721	0.328417713613215	0.4	0.104	1	Adipocytes
Mtch1	0.00273184181985104	0.380731377241523	0.6	0.201	1	Adipocytes
Alad	0.00274154571088953	0.333963881100593	0.4	0.105	1	Adipocytes
Uhmk1	0.0028454499041886	0.329962098551888	0.2	0.033	1	Adipocytes
Lsm2	0.00296278039831676	0.280828726122988	0.3	0.065	1	Adipocytes
Psma1	0.00297915353946474	0.374466951242154	0.6	0.201	1	Adipocytes
Slc30a9	0.00309569897172847	0.418986092918888	0.4	0.111	1	Adipocytes
Ccdc85b	0.00313684043147744	0.372592915420006	0.6	0.204	1	Adipocytes
Pnpla2	0.00314950136395127	1.03457726099825	0.6	0.294	1	Adipocytes
Pnisr	0.00319471626395712	0.332251538156123	0.5	0.15	1	Adipocytes
Camk1	0.00327267637687068	0.329109819666732	0.4	0.107	1	Adipocytes
Epb41	0.00331485803317167	0.322203655014432	0.4	0.106	1	Adipocytes
Med25	0.00340809056086413	0.359047550448062	0.5	0.155	1	Adipocytes
Elk4	0.00346959942435775	0.280828726122988	0.3	0.066	1	Adipocytes
Il6st	0.00347347924121072	0.351809384546924	0.5	0.155	1	Adipocytes
Tob2	0.00348226424620135	0.428602226860647	0.5	0.161	1	Adipocytes
Kat8	0.00351590000592271	0.280107919192735	0.3	0.066	1	Adipocytes
Setd3	0.00352936258922567	0.433152293838448	0.5	0.163	1	Adipocytes
Akirin1	0.00354836492392858	0.284438172691468	0.3	0.067	1	Adipocytes
Eif2b4	0.00364596473557023	0.356411286505933	0.5	0.157	1	Adipocytes
Smc6	0.00376285419430014	0.316016247213461	0.4	0.108	1	Adipocytes
Ywhaz	0.00396588858279591	0.343954401217361	0.5	0.156	1	Adipocytes
Eif1ax	0.00402930090885168	0.429786156888773	0.6	0.219	1	Adipocytes
Mrps10	0.00405185033394118	0.322203655014432	0.4	0.11	1	Adipocytes
Vim	0.0040622441971664	0.683121162579396	0.8	0.442	1	Adipocytes
Caprin1	0.00413823550359876	0.320138235848648	0.4	0.11	1	Adipocytes
Akap6	0.00419407508008083	0.276509276666112	0.3	0.068	1	Adipocytes
Dctn3	0.00429515500640219	0.433152293838448	0.5	0.168	1	Adipocytes
Ccdc12	0.00441678708727743	0.351809384546924	0.5	0.16	1	Adipocytes
Kpna4	0.00441681214849492	0.349186301931786	0.5	0.16	1	Adipocytes
Srsf10	0.00442133869494359	0.272919588223202	0.3	0.068	1	Adipocytes
Anapc4	0.00454761547002558	0.378401413938456	0.3	0.072	1	Adipocytes
Ncoa4	0.00462783840508227	0.275790624077957	0.3	0.069	1	Adipocytes
Cd93	0.0046278418052449	0.275072329295437	0.3	0.069	1	Adipocytes
Ola1	0.00466881500304496	0.32082638040779	0.4	0.112	1	Adipocytes
Eno1b	0.00472009034327193	0.27866738483352	0.3	0.07	1	Adipocytes
Sult1a1	0.00474097983832746	0.378401413938456	0.3	0.072	1	Adipocytes
Huwe1	0.00529832409560262	0.333547178154196	0.5	0.161	1	Adipocytes
Cited2	0.00531929063118073	0.336141954107063	0.5	0.161	1	Adipocytes
Eif4ebp1	0.00537505704069171	0.424294817897745	0.6	0.228	1	Adipocytes
Mast4	0.00538506197373369	0.267908982697256	0.3	0.07	1	Adipocytes
Sys1	0.00539772108240948	0.347222115051272	0.5	0.165	1	Adipocytes
Ythdf2	0.00545257310242458	0.271486210021944	0.3	0.071	1	Adipocytes
Rab5b	0.00553195546508556	0.316702427983062	0.4	0.114	1	Adipocytes
Thap4	0.00562533879387167	0.377685258529911	0.3	0.074	1	Adipocytes
Gsn	0.00567052853007181	0.607703372375808	1	0.726	1	Adipocytes
Atp13a2	0.00575847521083688	0.275790624077957	0.3	0.072	1	Adipocytes
Sln	0.00600526659285916	0.312675781649166	0.6	0.21	1	Adipocytes
Capza1	0.00607818720365024	0.273636811723377	0.3	0.072	1	Adipocytes
U2surp	0.00609270862330597	0.366274857649088	0.3	0.074	1	Adipocytes
Spns2	0.00618970773129029	0.272202721107389	0.3	0.072	1	Adipocytes
Nans	0.00622725861711144	0.270770054613399	0.3	0.072	1	Adipocytes
Dnmt3a	0.00622725861711144	0.270770054613399	0.3	0.072	1	Adipocytes
Slc39a1	0.00630816391445124	0.311222098350693	0.4	0.116	1	Adipocytes
Ar	0.00634103744761327	0.267908982697256	0.3	0.072	1	Adipocytes
Hp1bp3	0.00638031354474458	0.3091723300103	0.4	0.117	1	Adipocytes
Sh3glb2	0.00644935866289878	0.272202721107389	0.3	0.073	1	Adipocytes
Glul	0.00674069409783777	0.61656495131429	0.8	0.542	1	Adipocytes
Oxa1l	0.00675219976832611	0.315330392652938	0.4	0.118	1	Adipocytes
Ap1m1	0.00675628526756958	0.271486210021944	0.3	0.073	1	Adipocytes
Mvp	0.00675628779580419	0.270770054613399	0.3	0.073	1	Adipocytes
Acox1	0.00685026132755207	0.40257611458139	0.4	0.124	1	Adipocytes
Taok1	0.00702071097427405	0.3091723300103	0.4	0.118	1	Adipocytes
Rab14	0.00710676090146337	0.330310257252015	0.5	0.168	1	Adipocytes
Slc27a1	0.00713302843683424	0.371255807250931	0.3	0.077	1	Adipocytes
Cab39	0.00743193837017827	0.41182651410982	0.5	0.18	1	Adipocytes
Srp68	0.00746453000675295	0.330310257252015	0.5	0.17	1	Adipocytes
Mtpn	0.00748784377787518	0.267194600389572	0.3	0.074	1	Adipocytes
Mkrn1	0.00753182781999639	0.261492241025388	0.3	0.074	1	Adipocytes
Ppp2r5a	0.00756654276835278	0.479539192085872	0.5	0.19	1	Adipocytes
Entpd2	0.00760383626299481	0.271486210021944	0.3	0.075	1	Adipocytes
Rnf115	0.00790508597429283	0.39985917396505	0.4	0.127	1	Adipocytes
Fcgrt	0.00792639966045787	0.326435514437036	0.5	0.171	1	Adipocytes
Smu1	0.00801256215429216	0.262915719227591	0.3	0.075	1	Adipocytes
Arhgap5	0.00805907206157347	0.261492241025388	0.3	0.075	1	Adipocytes
Hnrnpa0	0.00807407136640918	0.308489720562558	0.4	0.121	1	Adipocytes
Ccni	0.00808628204216279	0.266480571648993	0.3	0.075	1	Adipocytes
Golga7	0.0081331433059135	0.267908982697256	0.3	0.075	1	Adipocytes
Pxmp2	0.00817449782441382	0.398502619994966	0.4	0.127	1	Adipocytes
Scp2	0.0081906154619643	0.727270700496768	0.6	0.304	1	Adipocytes
Mocs2	0.0082426434182239	0.301681331141087	0.4	0.12	1	Adipocytes
Nxn	0.0084432847590286	0.311222098350693	0.4	0.122	1	Adipocytes
Mrpl3	0.00847664567186675	0.305762507952904	0.4	0.121	1	Adipocytes
Lemd2	0.008493684775778	0.267194600389572	0.3	0.076	1	Adipocytes
Ddit4	0.00880330879494307	0.309855262586787	0.4	0.123	1	Adipocytes
Dctn4	0.00881477688937178	0.266480571648993	0.3	0.076	1	Adipocytes
Rora	0.00900301743994511	0.390389974207646	0.4	0.128	1	Adipocytes
Foxn3	0.00900993496786481	0.318717109718338	0.5	0.174	1	Adipocytes
Asb14	0.00923268906383915	0.296257659186065	0.4	0.122	1	Adipocytes
Tex261	0.00928954558163675	0.305762507952904	0.4	0.124	1	Adipocytes
Echs1	0.00937417662307705	0.627403827499484	0.5	0.198	1	Adipocytes
Polr2k	0.0093755869311799	0.445356433425575	0.6	0.257	1	Adipocytes
Cd99l2	0.00946340555279247	0.301681331141087	0.4	0.124	1	Adipocytes
Eea1	0.00948749759039697	0.25227371099601	0.3	0.076	1	Adipocytes
Eef1a1	0.00966748642400641	0.715952717512417	0.9	0.741	1	Adipocytes
Amd2	0.00968093356566251	0.389547524524794	0.5	0.182	1	Adipocytes
Serpina3n	0.00969643598003408	0.354249381945241	0.3	0.08	1	Adipocytes
Etfrf1	0.00980431615878588	0.26220380456183	0.3	0.078	1	Adipocytes
Mmut	0.0098043278789315	0.26078102827207	0.3	0.078	1	Adipocytes
Sav1	0.00987941165788299	0.266480571648993	0.3	0.078	1	Adipocytes
Mmadhc	0.00994927888169897	0.331361460141981	0.6	0.232	1	Adipocytes

## Sheet: D2mdx_markerG
Gene	p_val	avg_log2FC	pct.1	pct.2	p_val_adj	cluster
Ctsb	2.16696075341431e-107	1.53734271141205	1	0.805	2.67619653046667e-103	Inflamed and/or calcified fibers
Actb	4.2244179723003e-89	1.49473329870848	0.988	0.889	5.21715619579088e-85	Inflamed and/or calcified fibers
Psap	3.18105022989908e-86	1.46230939796223	0.975	0.813	3.92859703392536e-82	Inflamed and/or calcified fibers
Spp1	1.89373574171308e-85	2.46047890658471	0.904	0.557	2.33876364101565e-81	Inflamed and/or calcified fibers
Lyz2	4.45082121821789e-84	1.75720519262571	0.972	0.717	5.49676420449909e-80	Inflamed and/or calcified fibers
Tmsb10	9.59270805978009e-83	1.30490148721782	0.969	0.69	1.18469944538284e-78	Inflamed and/or calcified fibers
Lgals3	1.07890805418671e-78	1.33798131389934	0.88	0.486	1.33245144692059e-74	Inflamed and/or calcified fibers
Crip1	3.20244291727101e-71	1.04139850218557	0.886	0.449	3.9550170028297e-67	Inflamed and/or calcified fibers
Ctsz	8.55752526794297e-70	1.21244934803487	0.812	0.367	1.05685437059096e-65	Inflamed and/or calcified fibers
Ckb	1.25272797284202e-68	1.27652920126285	0.833	0.397	1.5471190464599e-64	Inflamed and/or calcified fibers
H2-D1	1.13851840508321e-67	1.08866867210902	0.883	0.474	1.40607023027776e-63	Inflamed and/or calcified fibers
Ctss	1.14223424188429e-64	1.04099055787608	0.701	0.238	1.4106592887271e-60	Inflamed and/or calcified fibers
Mmp12	3.66188816066401e-64	1.32703865127498	0.707	0.259	4.52243187842006e-60	Inflamed and/or calcified fibers
Apoe	1.71518632153349e-62	1.3407517112756	0.951	0.741	2.11825510709386e-58	Inflamed and/or calcified fibers
Fn1	1.89363998415895e-62	1.17765979214728	0.833	0.43	2.3386453804363e-58	Inflamed and/or calcified fibers
Cyba	2.01277970981504e-62	0.814391880956764	0.654	0.2	2.48578294162157e-58	Inflamed and/or calcified fibers
Actg1	6.83627950525349e-62	0.984587659222155	0.929	0.631	8.44280518898806e-58	Inflamed and/or calcified fibers
Hexa	2.88303696365842e-60	0.824464763706718	0.688	0.223	3.56055065011815e-56	Inflamed and/or calcified fibers
Ctsl	3.79324257723608e-60	1.20992015586988	0.849	0.449	4.68465458288656e-56	Inflamed and/or calcified fibers
Cstb	1.55535520702803e-59	0.771778779355567	0.667	0.214	1.92086368067961e-55	Inflamed and/or calcified fibers
Grn	5.43491614244781e-59	0.920397709670416	0.762	0.312	6.71212143592304e-55	Inflamed and/or calcified fibers
Ftl1	9.36033290757782e-59	1.61588807521999	0.948	0.768	1.15600111408586e-54	Inflamed and/or calcified fibers
Anxa2	6.08620030706863e-58	0.997256560928494	0.744	0.31	7.51645737922976e-54	Inflamed and/or calcified fibers
Mpeg1	9.01645303115658e-57	0.677087390805943	0.543	0.13	1.11353194934784e-52	Inflamed and/or calcified fibers
Cxcl14	5.50794976676017e-56	0.927124560101809	0.67	0.238	6.80231796194881e-52	Inflamed and/or calcified fibers
Atp6v0c	1.29885314249932e-53	0.904811307494612	0.827	0.465	1.60408363098666e-49	Inflamed and/or calcified fibers
H2-K1	1.95047778415547e-53	0.71819752796867	0.651	0.214	2.408840063432e-49	Inflamed and/or calcified fibers
Laptm5	3.72519832952423e-53	0.688874347828412	0.617	0.185	4.60061993696242e-49	Inflamed and/or calcified fibers
Lcp1	4.19388651472543e-53	0.635011319812648	0.509	0.12	5.17944984568591e-49	Inflamed and/or calcified fibers
B2m	2.15358909296369e-52	0.820311901825082	0.778	0.355	2.65968252981016e-48	Inflamed and/or calcified fibers
C1qa	7.55444224845973e-52	0.705895419572659	0.648	0.223	9.32973617684777e-48	Inflamed and/or calcified fibers
Fabp5	8.39447196900286e-52	0.907402811748944	0.707	0.291	1.03671728817185e-47	Inflamed and/or calcified fibers
Tmsb4x	1.13056998237103e-51	0.941759986028561	0.954	0.745	1.39625392822822e-47	Inflamed and/or calcified fibers
Gpx1	1.54886034687646e-51	0.95833682703955	0.895	0.605	1.91284252839243e-47	Inflamed and/or calcified fibers
Lgmn	8.58246579030516e-51	0.656834945077521	0.62	0.199	1.05993452510269e-46	Inflamed and/or calcified fibers
Trem2	1.95234728525651e-49	0.575786029799096	0.515	0.133	2.41114889729179e-45	Inflamed and/or calcified fibers
Anpep	1.45845935900946e-48	0.554655454968936	0.438	0.09	1.80119730837669e-44	Inflamed and/or calcified fibers
Sh3bgrl3	5.51037952600414e-48	0.633097973652246	0.682	0.25	6.80531871461511e-44	Inflamed and/or calcified fibers
Ctsd	8.75227305260566e-48	0.928437426530292	0.944	0.72	1.0809057219968e-43	Inflamed and/or calcified fibers
Vim	1.74999114270987e-47	0.985664723245344	0.818	0.477	2.16123906124669e-43	Inflamed and/or calcified fibers
Itgb2	3.7259784048995e-47	0.66306088241319	0.525	0.148	4.60158333005088e-43	Inflamed and/or calcified fibers
Bgn	1.9306440249252e-46	1.02239853200097	0.704	0.312	2.38434537078262e-42	Inflamed and/or calcified fibers
Ucp2	5.29178224182327e-46	0.620763999621888	0.546	0.167	6.53535106865174e-42	Inflamed and/or calcified fibers
Atp6v0e	7.26447282643455e-46	0.610570460549349	0.568	0.184	8.97162394064666e-42	Inflamed and/or calcified fibers
Il1rn	9.70357013045391e-46	0.592208755631648	0.389	0.074	1.19839091111106e-41	Inflamed and/or calcified fibers
Cd9	1.82372368072419e-45	0.718527155534185	0.568	0.181	2.25229874569438e-41	Inflamed and/or calcified fibers
S100a6	2.73341818882656e-45	0.841200550453947	0.904	0.699	3.37577146320081e-41	Inflamed and/or calcified fibers
Postn	1.0236438448106e-44	0.701517286874161	0.528	0.159	1.26420014834109e-40	Inflamed and/or calcified fibers
Fxyd5	1.0710587627828e-44	0.581180310787827	0.534	0.161	1.32275757203675e-40	Inflamed and/or calcified fibers
Sirpa	3.20686425014601e-44	0.551513856353505	0.506	0.14	3.96047734893033e-40	Inflamed and/or calcified fibers
S100a4	2.47222386390935e-43	0.695000706857752	0.614	0.225	3.05319647192804e-39	Inflamed and/or calcified fibers
Cybb	4.65914776526908e-43	0.550152678212642	0.444	0.11	5.75404749010731e-39	Inflamed and/or calcified fibers
Tyrobp	9.08867797897361e-42	0.645242795499236	0.562	0.192	1.12245173040324e-37	Inflamed and/or calcified fibers
Ctsk	9.48277208560889e-42	1.00758876154943	0.614	0.256	1.1711223525727e-37	Inflamed and/or calcified fibers
Anxa1	1.03643301895614e-41	0.634917170627318	0.546	0.187	1.27999477841083e-37	Inflamed and/or calcified fibers
Ptma	1.04390813089671e-41	0.679230456449579	0.796	0.407	1.28922654165743e-37	Inflamed and/or calcified fibers
Cd68	1.84266627722896e-41	0.650236842055607	0.5	0.157	2.27569285237777e-37	Inflamed and/or calcified fibers
Fcer1g	3.78245341553053e-41	0.627208499320539	0.525	0.167	4.67132996818021e-37	Inflamed and/or calcified fibers
Cd74	1.9755111107311e-40	0.839224982066416	0.704	0.331	2.4397562217529e-36	Inflamed and/or calcified fibers
Cotl1	2.66589999546856e-40	0.530519858777541	0.457	0.124	3.29238649440367e-36	Inflamed and/or calcified fibers
Flna	3.10384307120807e-40	0.693597597791932	0.642	0.258	3.83324619294196e-36	Inflamed and/or calcified fibers
Col1a1	3.18082712352676e-40	0.746920487346205	0.975	0.9	3.92832149755555e-36	Inflamed and/or calcified fibers
Pfn1	4.10713335363772e-40	0.708388920790849	0.858	0.547	5.07230969174259e-36	Inflamed and/or calcified fibers
Cd44	4.16181804180389e-40	0.523815215380867	0.41	0.098	5.13984528162781e-36	Inflamed and/or calcified fibers
C1qc	1.0980420460268e-39	0.578685201053403	0.574	0.198	1.35608192684309e-35	Inflamed and/or calcified fibers
Pld3	1.42146936566732e-39	0.527041892608968	0.472	0.134	1.75551466659914e-35	Inflamed and/or calcified fibers
Plek	1.45282857618877e-39	0.401755915902897	0.336	0.06	1.79424329159313e-35	Inflamed and/or calcified fibers
Cd63	6.29497685379034e-39	0.718489886896806	0.793	0.447	7.77429641443107e-35	Inflamed and/or calcified fibers
Ctsa	7.17772238839967e-39	0.730916277596624	0.633	0.279	8.86448714967359e-35	Inflamed and/or calcified fibers
Atp6v0d2	1.66152035133962e-38	0.472548634282294	0.398	0.094	2.05197763390443e-34	Inflamed and/or calcified fibers
Cfl1	2.09109134706624e-38	0.704843642549659	0.701	0.344	2.58249781362681e-34	Inflamed and/or calcified fibers
Cap1	2.99006727072615e-38	0.38809145512225	0.358	0.072	3.69273307934679e-34	Inflamed and/or calcified fibers
Hexb	3.86246366263972e-38	0.441515310718604	0.407	0.099	4.77014262336006e-34	Inflamed and/or calcified fibers
Capg	6.86488175145692e-38	0.504470108414392	0.494	0.153	8.47812896304929e-34	Inflamed and/or calcified fibers
Anxa5	1.68579378463396e-37	0.563053745265111	0.54	0.191	2.08195532402294e-33	Inflamed and/or calcified fibers
Arhgdia	2.27459071679231e-37	0.639945959349851	0.747	0.382	2.80911953523851e-33	Inflamed and/or calcified fibers
Npc2	2.88321196746306e-37	0.5613409616004	0.562	0.206	3.56076677981688e-33	Inflamed and/or calcified fibers
Coro1a	8.50489978772965e-37	0.635143138995059	0.472	0.148	1.05035512378461e-32	Inflamed and/or calcified fibers
Tcirg1	1.73999179288018e-36	0.499382878017968	0.429	0.119	2.14888986420703e-32	Inflamed and/or calcified fibers
Arpc5	4.19259791168998e-36	0.488393474415501	0.488	0.153	5.17785842093712e-32	Inflamed and/or calcified fibers
Rhoc	2.1054692089284e-35	0.501427638909073	0.525	0.182	2.60025447302657e-31	Inflamed and/or calcified fibers
Lamp1	5.64721116863716e-35	0.687451802233406	0.784	0.477	6.97430579326689e-31	Inflamed and/or calcified fibers
Anxa4	8.86099863960361e-35	0.371059118679981	0.361	0.082	1.09433333199105e-30	Inflamed and/or calcified fibers
Col3a1	1.00090788375982e-34	1.24915762255655	0.917	0.813	1.23612123644338e-30	Inflamed and/or calcified fibers
Lum	1.10948790829625e-34	0.544923734247134	0.537	0.198	1.37021756674587e-30	Inflamed and/or calcified fibers
Myl6	2.31606508836119e-34	0.652423877682231	0.843	0.539	2.86034038412607e-30	Inflamed and/or calcified fibers
Eef1a1	2.38263470052814e-34	0.77853770071297	0.904	0.726	2.94255385515226e-30	Inflamed and/or calcified fibers
Atp1a1	3.58372759006004e-34	0.463497583557264	0.448	0.137	4.42590357372415e-30	Inflamed and/or calcified fibers
Mmp19	4.73851561583619e-34	0.439227600573935	0.321	0.067	5.85206678555769e-30	Inflamed and/or calcified fibers
Rpl3	9.31231559940764e-34	0.563839445318012	0.617	0.272	1.15007097652684e-29	Inflamed and/or calcified fibers
Acp5	1.86847404397241e-32	0.815785693125936	0.417	0.132	2.30756544430593e-28	Inflamed and/or calcified fibers
Arpc1b	2.156592978388e-32	0.49939487144256	0.583	0.24	2.66339232830917e-28	Inflamed and/or calcified fibers
Itgax	2.49649121432891e-32	0.421864656825288	0.33	0.074	3.08316664969621e-28	Inflamed and/or calcified fibers
Ptafr	5.51787299516807e-32	0.362783828414493	0.272	0.047	6.81457314903257e-28	Inflamed and/or calcified fibers
Cd52	5.65883753773155e-32	0.362818754155362	0.315	0.067	6.98866435909847e-28	Inflamed and/or calcified fibers
Vsir	6.65792097619924e-32	0.355835863158081	0.336	0.078	8.22253240560606e-28	Inflamed and/or calcified fibers
Ywhaz	8.37365175900809e-32	0.458107400786359	0.463	0.153	1.0341459922375e-27	Inflamed and/or calcified fibers
Timp1	1.25358646609236e-31	0.77620466122671	0.488	0.191	1.54817928562407e-27	Inflamed and/or calcified fibers
Dhrs3	3.45739434822661e-31	0.445124620121685	0.42	0.13	4.26988202005987e-27	Inflamed and/or calcified fibers
Col5a1	4.80797979509518e-31	0.518687730906582	0.506	0.196	5.93785504694255e-27	Inflamed and/or calcified fibers
Cyth4	6.86856668384715e-31	0.388734431501318	0.364	0.095	8.48267985455123e-27	Inflamed and/or calcified fibers
Lilrb4a	6.97690638734672e-31	0.417780107069647	0.318	0.073	8.6164793883732e-27	Inflamed and/or calcified fibers
Lrp1	9.63754738319217e-31	0.526902658950857	0.543	0.223	1.19023710182423e-26	Inflamed and/or calcified fibers
Plekho2	1.30822054690015e-30	0.383944403043027	0.358	0.095	1.61565237542169e-26	Inflamed and/or calcified fibers
Gpr137b	1.74802905146869e-30	0.341115598362879	0.281	0.055	2.15881587856383e-26	Inflamed and/or calcified fibers
Fcgr3	3.41403270294613e-30	0.385280061212572	0.343	0.086	4.21633038813847e-26	Inflamed and/or calcified fibers
Clic1	4.39673800537931e-30	0.39840465609901	0.361	0.098	5.42997143664344e-26	Inflamed and/or calcified fibers
Ccl2	5.34708205293217e-30	0.496848880755124	0.333	0.083	6.60364633537124e-26	Inflamed and/or calcified fibers
Lyz1	1.15741927883783e-29	0.299141626756197	0.247	0.041	1.42941280936472e-25	Inflamed and/or calcified fibers
Prdx1	1.69165465881828e-29	0.726917603906365	0.799	0.553	2.08919350364057e-25	Inflamed and/or calcified fibers
BC005537	2.57095807729585e-29	0.533846856520713	0.531	0.224	3.17513322546037e-25	Inflamed and/or calcified fibers
Atp6v0b	6.97595454720693e-29	0.522958232741474	0.519	0.219	8.61530386580056e-25	Inflamed and/or calcified fibers
Mt1	7.5315376513461e-29	0.589427097991303	0.799	0.476	9.30144899941244e-25	Inflamed and/or calcified fibers
Plin2	2.00790437005451e-28	0.464672895264538	0.429	0.149	2.47976189701732e-24	Inflamed and/or calcified fibers
Dap	2.33845755810711e-28	0.34164119373493	0.309	0.074	2.88799508426228e-24	Inflamed and/or calcified fibers
Cpxm1	2.8047654762875e-28	0.350945833544357	0.262	0.052	3.46388536321506e-24	Inflamed and/or calcified fibers
Col5a2	2.93444311049379e-28	0.517885761894527	0.457	0.174	3.62403724145983e-24	Inflamed and/or calcified fibers
Mmp3	3.51692954136733e-28	0.425133280481678	0.333	0.089	4.34340798358865e-24	Inflamed and/or calcified fibers
Akr1a1	8.00011849959435e-28	0.463608746599255	0.599	0.274	9.88014634699903e-24	Inflamed and/or calcified fibers
Ccl9	9.39109294010136e-28	0.476455732244795	0.352	0.102	1.15979997810252e-23	Inflamed and/or calcified fibers
Cd53	1.05173466363044e-27	0.267233449784333	0.241	0.042	1.29889230958359e-23	Inflamed and/or calcified fibers
Slc37a2	1.98264598019331e-27	0.318857190684474	0.253	0.049	2.44856778553874e-23	Inflamed and/or calcified fibers
Sdcbp	2.04543947718464e-27	0.377558537815007	0.373	0.114	2.52611775432303e-23	Inflamed and/or calcified fibers
Gm2a	2.72815875581256e-27	0.374043089329868	0.343	0.096	3.36927606342851e-23	Inflamed and/or calcified fibers
Man2b1	2.93798358647808e-27	0.395639352693562	0.336	0.093	3.62840972930043e-23	Inflamed and/or calcified fibers
C3	3.78619346171017e-27	0.65931776526968	0.485	0.198	4.67594892521206e-23	Inflamed and/or calcified fibers
Pirb	3.89061219109025e-27	0.336501380209522	0.259	0.053	4.80490605599646e-23	Inflamed and/or calcified fibers
Lilr4b	5.40925958333296e-27	0.326131559887917	0.281	0.063	6.6804355854162e-23	Inflamed and/or calcified fibers
Pdia3	5.71060107570514e-27	0.392379614199094	0.451	0.166	7.05259232849584e-23	Inflamed and/or calcified fibers
Tagln2	9.11295109999162e-27	0.488473117859574	0.481	0.194	1.12544946084896e-22	Inflamed and/or calcified fibers
Srgn	1.8197780068277e-26	0.410314405291312	0.33	0.093	2.24742583843221e-22	Inflamed and/or calcified fibers
H2-Aa	2.69600874674413e-26	0.502248868497714	0.537	0.239	3.329570802229e-22	Inflamed and/or calcified fibers
Ccl6	2.91583247174921e-26	0.460504327553209	0.441	0.165	3.60105310261027e-22	Inflamed and/or calcified fibers
Csf2ra	3.64173756691308e-26	0.281135912097024	0.262	0.056	4.49754589513766e-22	Inflamed and/or calcified fibers
Aprt	3.78336274537886e-26	0.372007247870234	0.37	0.114	4.6724529905429e-22	Inflamed and/or calcified fibers
Erp29	4.22592133228439e-26	0.363004711066825	0.435	0.151	5.21901284537122e-22	Inflamed and/or calcified fibers
Rplp1	5.40326739427474e-26	0.643745383850673	0.972	0.963	6.6730352319293e-22	Inflamed and/or calcified fibers
Loxl1	8.36560852930955e-26	0.421739500885866	0.395	0.135	1.03315265336973e-21	Inflamed and/or calcified fibers
Pgd	9.60428502584799e-26	0.341368561549146	0.324	0.09	1.18612920069223e-21	Inflamed and/or calcified fibers
Atp6v1b2	1.10421733645888e-25	0.359779091854429	0.336	0.097	1.36370841052672e-21	Inflamed and/or calcified fibers
Col6a1	1.16282029215115e-25	0.501445113772786	0.583	0.275	1.43608306080667e-21	Inflamed and/or calcified fibers
Unc93b1	2.9416613271275e-25	0.300439969003675	0.278	0.066	3.63295173900246e-21	Inflamed and/or calcified fibers
Cd14	4.42561807428992e-25	0.292056900766793	0.244	0.051	5.46563832174805e-21	Inflamed and/or calcified fibers
Csf1r	5.18845096307459e-25	0.366000407933403	0.318	0.09	6.40773693939712e-21	Inflamed and/or calcified fibers
Arpc4	6.47479859594618e-25	0.44184025161338	0.494	0.208	7.99637626599353e-21	Inflamed and/or calcified fibers
Gusb	7.00252970580516e-25	0.318580223369816	0.324	0.092	8.64812418666937e-21	Inflamed and/or calcified fibers
Rcn1	7.26831271909039e-25	0.416657433390248	0.315	0.089	8.97636620807663e-21	Inflamed and/or calcified fibers
Tkt	8.27396097150692e-25	0.276834847030616	0.241	0.049	1.0218341799811e-20	Inflamed and/or calcified fibers
Tnfrsf1a	9.54653563390479e-25	0.297332423338762	0.315	0.086	1.17899715078724e-20	Inflamed and/or calcified fibers
Nme1	1.16356095436237e-24	0.396917501599496	0.46	0.182	1.43699777863752e-20	Inflamed and/or calcified fibers
C1qb	1.23017660088415e-24	0.472039357919687	0.512	0.228	1.51926810209192e-20	Inflamed and/or calcified fibers
Pgam1	1.26921674866429e-24	0.310657829185481	0.324	0.092	1.5674826846004e-20	Inflamed and/or calcified fibers
Rab7b	1.71534854105323e-24	0.262865730728565	0.235	0.047	2.11845544820074e-20	Inflamed and/or calcified fibers
Cd36	1.80041179972376e-24	0.468907896701808	0.506	0.223	2.22350857265885e-20	Inflamed and/or calcified fibers
Fam129b	1.81797503082921e-24	0.305878066829157	0.302	0.081	2.24519916307408e-20	Inflamed and/or calcified fibers
Cd84	1.89071266416115e-24	0.317223187835509	0.262	0.061	2.33503014023902e-20	Inflamed and/or calcified fibers
Tuba1c	2.23801268092282e-24	0.316802256404432	0.287	0.074	2.76394566093968e-20	Inflamed and/or calcified fibers
Col1a2	2.26353673173412e-24	0.537322409625804	0.966	0.887	2.79546786369164e-20	Inflamed and/or calcified fibers
Lat2	3.76895477344203e-24	0.26857521325399	0.228	0.045	4.6546591452009e-20	Inflamed and/or calcified fibers
Lhfpl2	4.77031557814291e-24	0.26989879982024	0.241	0.051	5.89133973900649e-20	Inflamed and/or calcified fibers
Rack1	7.0599257662665e-24	0.535221098264308	0.886	0.698	8.71900832133913e-20	Inflamed and/or calcified fibers
Iqgap1	8.13304188204001e-24	0.374159375155651	0.392	0.139	1.00443067243194e-19	Inflamed and/or calcified fibers
P4hb	9.0314359671843e-24	0.439894924559266	0.565	0.276	1.11538234194726e-19	Inflamed and/or calcified fibers
Rcn3	9.50138543105562e-24	0.405592260877123	0.438	0.17	1.17342110073537e-19	Inflamed and/or calcified fibers
Col6a3	1.43620483928421e-23	0.528814825272427	0.534	0.247	1.773712976516e-19	Inflamed and/or calcified fibers
Dnase2a	1.51005668981488e-23	0.283359937488422	0.225	0.045	1.86492001192138e-19	Inflamed and/or calcified fibers
Gns	1.66924242500591e-23	0.315145830909963	0.318	0.094	2.0615143948823e-19	Inflamed and/or calcified fibers
H3f3b	1.73772438143795e-23	0.437706145936897	0.546	0.263	2.14608961107587e-19	Inflamed and/or calcified fibers
Pltp	1.89605936887264e-23	0.343189201381331	0.355	0.118	2.34163332055771e-19	Inflamed and/or calcified fibers
Cmtm3	1.98087393542919e-23	0.299843642494811	0.299	0.082	2.44637931025505e-19	Inflamed and/or calcified fibers
Rps9	2.81581150991091e-23	0.506947483101429	0.92	0.776	3.47752721473997e-19	Inflamed and/or calcified fibers
Wdr1	3.85977521005958e-23	0.340052403528372	0.377	0.13	4.76682238442358e-19	Inflamed and/or calcified fibers
Metrnl	4.2056595326364e-23	0.285408789978029	0.247	0.057	5.19398952280596e-19	Inflamed and/or calcified fibers
Tmem106a	5.83302940085854e-23	0.252661546417124	0.222	0.045	7.2037913100603e-19	Inflamed and/or calcified fibers
Atp1b3	5.88112587468182e-23	0.269935651366458	0.275	0.07	7.26319045523204e-19	Inflamed and/or calcified fibers
Efhd2	6.19376615977661e-23	0.284665467016127	0.29	0.079	7.64930120732411e-19	Inflamed and/or calcified fibers
Ctsc	1.20574416798706e-22	0.329198434191996	0.336	0.108	1.48909404746402e-18	Inflamed and/or calcified fibers
Slfn2	1.39716024197929e-22	0.281246978346041	0.278	0.072	1.72549289884443e-18	Inflamed and/or calcified fibers
S100a11	1.7858315718527e-22	0.39567720429967	0.472	0.203	2.20550199123808e-18	Inflamed and/or calcified fibers
Clec12a	1.83011190256557e-22	0.272943321543084	0.225	0.048	2.26018819966848e-18	Inflamed and/or calcified fibers
Igfbp4	2.13212976619855e-22	0.439445279077852	0.448	0.189	2.63318026125521e-18	Inflamed and/or calcified fibers
Tuba1a	3.19743589629746e-22	0.37839440625963	0.478	0.208	3.94883333192736e-18	Inflamed and/or calcified fibers
Pdia6	3.95113345975826e-22	0.348938161301754	0.358	0.124	4.87964982280145e-18	Inflamed and/or calcified fibers
Canx	4.41114109062834e-22	0.390923458657969	0.497	0.228	5.44775924692599e-18	Inflamed and/or calcified fibers
Gnai2	4.62106468590029e-22	0.36806570303939	0.466	0.197	5.70701488708686e-18	Inflamed and/or calcified fibers
Cxcl12	5.45895195651032e-22	0.368898695461801	0.38	0.14	6.74180566629024e-18	Inflamed and/or calcified fibers
Marcks	6.11211408795021e-22	0.406252978187958	0.475	0.207	7.54846089861851e-18	Inflamed and/or calcified fibers
Tmem176b	9.83438388773304e-22	0.299745246286802	0.324	0.103	1.21454641013503e-17	Inflamed and/or calcified fibers
Tapbp	1.38000573260695e-21	0.306249695437634	0.358	0.124	1.70430707976958e-17	Inflamed and/or calcified fibers
Vat1	1.40335020425087e-21	0.295883486602974	0.34	0.112	1.73313750224983e-17	Inflamed and/or calcified fibers
Ifitm2	1.58268348634981e-21	0.390567212195698	0.543	0.267	1.95461410564201e-17	Inflamed and/or calcified fibers
Emp3	2.01771161388639e-21	0.35409810054827	0.389	0.148	2.4918738431497e-17	Inflamed and/or calcified fibers
Vamp8	2.20950944052217e-21	0.348462565878837	0.441	0.179	2.72874415904488e-17	Inflamed and/or calcified fibers
Ptms	2.91783764313893e-21	0.42154803331016	0.611	0.327	3.60352948927658e-17	Inflamed and/or calcified fibers
Cers2	3.88224622798699e-21	0.347013332508611	0.324	0.105	4.79457409156394e-17	Inflamed and/or calcified fibers
Itm2b	5.15642435286353e-21	0.49439395574147	0.67	0.412	6.36818407578645e-17	Inflamed and/or calcified fibers
Eif4a1	6.46290068652365e-21	0.333806332979417	0.414	0.167	7.98168234785671e-17	Inflamed and/or calcified fibers
Cd93	7.10409325454993e-21	0.312647657054767	0.299	0.093	8.77355516936916e-17	Inflamed and/or calcified fibers
Lmna	1.09529005323758e-20	0.353037685181977	0.515	0.239	1.35268321574841e-16	Inflamed and/or calcified fibers
Tubb5	1.17693993696684e-20	0.459352934801841	0.605	0.319	1.45352082215405e-16	Inflamed and/or calcified fibers
Txn1	1.17763161760637e-20	0.3780610484564	0.54	0.264	1.45437504774387e-16	Inflamed and/or calcified fibers
Sfrp2	1.63239001786714e-20	0.276009072049388	0.21	0.046	2.01600167206592e-16	Inflamed and/or calcified fibers
Atp6v1a	2.17082399619922e-20	0.281620028928919	0.296	0.092	2.68096763530604e-16	Inflamed and/or calcified fibers
Tmem50a	3.01785447531471e-20	0.277320645311369	0.333	0.113	3.72705027701367e-16	Inflamed and/or calcified fibers
Rpn2	3.053998920802e-20	0.347604211926385	0.407	0.163	3.77168866719047e-16	Inflamed and/or calcified fibers
Lgals1	3.09876590023666e-20	0.473148937366292	0.877	0.697	3.82697588679227e-16	Inflamed and/or calcified fibers
Ppib	3.95729881368789e-20	0.340383530151995	0.438	0.188	4.88726403490454e-16	Inflamed and/or calcified fibers
Fbn1	6.24196010690976e-20	0.369757608182767	0.432	0.188	7.70882073203356e-16	Inflamed and/or calcified fibers
Rhoa	7.88259149025771e-20	0.348954224201093	0.485	0.221	9.73500049046827e-16	Inflamed and/or calcified fibers
Cox6a1	1.16518713970102e-19	0.314896795297217	0.463	0.201	1.43900611753076e-15	Inflamed and/or calcified fibers
Mt3	1.35349820202219e-19	0.402728341430937	0.355	0.135	1.67157027949741e-15	Inflamed and/or calcified fibers
Mapk3	2.15390285944604e-19	0.292042151018134	0.315	0.107	2.66007003141586e-15	Inflamed and/or calcified fibers
H2-Eb1	2.93239401635698e-19	0.379572762425418	0.34	0.128	3.62150661020087e-15	Inflamed and/or calcified fibers
Pla2g7	3.16786421628328e-19	0.252550099225399	0.241	0.065	3.91231230710985e-15	Inflamed and/or calcified fibers
Rhob	3.70279272279567e-19	0.307190794947555	0.33	0.118	4.57294901265266e-15	Inflamed and/or calcified fibers
Emp1	3.70334957467346e-19	0.357696332153254	0.373	0.151	4.57363672472172e-15	Inflamed and/or calcified fibers
Cyb5r3	4.01635361471784e-19	0.303094874567048	0.398	0.161	4.96019671417653e-15	Inflamed and/or calcified fibers
Ncf1	4.28535330133257e-19	0.266492637080337	0.238	0.063	5.29241132714573e-15	Inflamed and/or calcified fibers
Actr2	4.30470040424392e-19	0.278541716091744	0.318	0.108	5.31630499924124e-15	Inflamed and/or calcified fibers
Abhd12	4.41002599801509e-19	0.283598312304933	0.296	0.098	5.44638210754863e-15	Inflamed and/or calcified fibers
Junb	5.49705953155101e-19	0.252686837555307	0.244	0.067	6.7888685214655e-15	Inflamed and/or calcified fibers
Il11ra1	6.87708325956147e-19	0.300641642763467	0.373	0.146	8.49319782555841e-15	Inflamed and/or calcified fibers
Vasp	7.46172552865707e-19	0.31722906366373	0.269	0.083	9.21523102789148e-15	Inflamed and/or calcified fibers
Col6a2	8.38401185115933e-19	0.469150057820428	0.549	0.296	1.03542546361818e-14	Inflamed and/or calcified fibers
Gnb1	8.78416127035818e-19	0.308884187275693	0.34	0.128	1.08484391688924e-14	Inflamed and/or calcified fibers
Prelid1	1.07655394754596e-18	0.279186213966178	0.336	0.122	1.32954412521926e-14	Inflamed and/or calcified fibers
Jund	1.09443544061213e-18	0.316776300108728	0.42	0.182	1.35162776915598e-14	Inflamed and/or calcified fibers
Actn1	1.31907118931436e-18	0.252305212907584	0.247	0.07	1.62905291880323e-14	Inflamed and/or calcified fibers
Hspg2	1.52418906957381e-18	0.374047791426837	0.441	0.199	1.88237350092366e-14	Inflamed and/or calcified fibers
Adam15	1.66577126839012e-18	0.284485772832319	0.278	0.088	2.0572275164618e-14	Inflamed and/or calcified fibers
Fstl1	2.02424084996213e-18	0.289104117933509	0.346	0.13	2.49993744970323e-14	Inflamed and/or calcified fibers
Actr3	2.53863455967339e-18	0.26178815439995	0.306	0.105	3.13521368119663e-14	Inflamed and/or calcified fibers
Atp6ap1	2.5585225449864e-18	0.373616671953326	0.426	0.197	3.1597753430582e-14	Inflamed and/or calcified fibers
Tgfbi	2.56410401524873e-18	0.27735930591652	0.296	0.099	3.16666845883218e-14	Inflamed and/or calcified fibers
Rap1b	2.699723420161e-18	0.306001553875122	0.33	0.122	3.33415842389883e-14	Inflamed and/or calcified fibers
Tnc	2.88916150755644e-18	0.274214484458074	0.231	0.063	3.5681144618322e-14	Inflamed and/or calcified fibers
Ap2s1	3.54914711735444e-18	0.354867591921047	0.441	0.201	4.38319668993273e-14	Inflamed and/or calcified fibers
Bri3	3.59501241521731e-18	0.360278793065887	0.42	0.189	4.43984033279337e-14	Inflamed and/or calcified fibers
Hsp90b1	3.86778383908946e-18	0.334001821316671	0.457	0.213	4.77671304127548e-14	Inflamed and/or calcified fibers
Ppia	4.10897161113479e-18	0.554728846178504	0.701	0.477	5.07457993975147e-14	Inflamed and/or calcified fibers
Rbm3	8.30493832883408e-18	0.373331337425648	0.503	0.257	1.02565988361101e-13	Inflamed and/or calcified fibers
Hmgn1	8.39096989013016e-18	0.276041119476298	0.333	0.125	1.03628478143108e-13	Inflamed and/or calcified fibers
Myh9	1.12205109830434e-17	0.276485340017693	0.315	0.114	1.38573310640586e-13	Inflamed and/or calcified fibers
Lipa	1.1680279941001e-17	0.292759231922051	0.244	0.073	1.44251457271363e-13	Inflamed and/or calcified fibers
Plxnd1	1.20755549119681e-17	0.256581594634008	0.281	0.092	1.49133103162806e-13	Inflamed and/or calcified fibers
Grk2	1.32639858116594e-17	0.265473201207806	0.296	0.103	1.63810224773994e-13	Inflamed and/or calcified fibers
Mcl1	1.56875594170355e-17	0.327345372942585	0.401	0.176	1.93741358800389e-13	Inflamed and/or calcified fibers
Sat1	2.94468019948266e-17	0.270816460049748	0.302	0.108	3.63668004636109e-13	Inflamed and/or calcified fibers
App	3.18313078361925e-17	0.293920354754055	0.377	0.159	3.93116651776978e-13	Inflamed and/or calcified fibers
H2-Ab1	3.84930599635098e-17	0.365328369625743	0.352	0.146	4.75389290549346e-13	Inflamed and/or calcified fibers
Dazap2	4.3375605735305e-17	0.295218614813851	0.383	0.162	5.35688730831017e-13	Inflamed and/or calcified fibers
Cndp2	4.87582713165189e-17	0.270793490673445	0.265	0.088	6.02164650759009e-13	Inflamed and/or calcified fibers
Gnb2	5.87681886409986e-17	0.313317105940776	0.41	0.186	7.25787129716333e-13	Inflamed and/or calcified fibers
Atox1	5.9669134196144e-17	0.32286126371147	0.466	0.231	7.36913807322378e-13	Inflamed and/or calcified fibers
Calu	8.56219102807516e-17	0.400040832396731	0.481	0.253	1.05743059196728e-12	Inflamed and/or calcified fibers
Mt2	9.26508928240182e-17	0.367595582831693	0.525	0.274	1.14423852637662e-12	Inflamed and/or calcified fibers
Ikbkb	1.12145509257513e-16	0.277827774070565	0.355	0.143	1.38499703933029e-12	Inflamed and/or calcified fibers
Serpine2	1.15323775960708e-16	0.367172082142319	0.312	0.121	1.42424863311475e-12	Inflamed and/or calcified fibers
Slc39a1	1.47355706412529e-16	0.250789155450693	0.318	0.121	1.81984297419473e-12	Inflamed and/or calcified fibers
Ostf1	1.72995844706406e-16	0.253226140896526	0.302	0.111	2.13649868212411e-12	Inflamed and/or calcified fibers
Serinc3	1.80811814341978e-16	0.335201069133763	0.46	0.233	2.23302590712343e-12	Inflamed and/or calcified fibers
9530068E07Rik	2.37581849546607e-16	0.276973938628144	0.284	0.102	2.93413584190059e-12	Inflamed and/or calcified fibers
Ahnak	2.40927863167416e-16	0.356579577751998	0.58	0.337	2.97545911011759e-12	Inflamed and/or calcified fibers
Rps8	3.07257329373178e-16	0.348795716356963	0.981	0.955	3.79462801775875e-12	Inflamed and/or calcified fibers
Clta	4.0991934003685e-16	0.307494776973263	0.417	0.193	5.0625038494551e-12	Inflamed and/or calcified fibers
Fau	5.20216697287103e-16	0.432093911332149	0.935	0.904	6.42467621149572e-12	Inflamed and/or calcified fibers
Lpl	6.44329135162792e-16	0.411038997021714	0.568	0.335	7.95746481926048e-12	Inflamed and/or calcified fibers
Rpl31	7.25795351937339e-16	0.37646782977232	0.809	0.595	8.96357259642614e-12	Inflamed and/or calcified fibers
S100a10	8.13004629453312e-16	0.307549943166236	0.509	0.268	1.00406071737484e-11	Inflamed and/or calcified fibers
AC149090.1	8.41517435014209e-16	0.255557732342723	0.278	0.099	1.03927403224255e-11	Inflamed and/or calcified fibers
Cilp	8.65734405220535e-16	0.349004495744614	0.306	0.121	1.06918199044736e-11	Inflamed and/or calcified fibers
Hnrnpk	8.87861242884376e-16	0.328327946112158	0.466	0.239	1.09650863496221e-11	Inflamed and/or calcified fibers
Cdkn1a	1.01561019988447e-15	0.264941287782289	0.262	0.09	1.25427859685732e-11	Inflamed and/or calcified fibers
Rpsa	1.08476990729554e-15	0.406188115040649	0.923	0.826	1.33969083551e-11	Inflamed and/or calcified fibers
Srsf2	1.18824837821856e-15	0.334688110891599	0.38	0.174	1.46748674709993e-11	Inflamed and/or calcified fibers
Gm47283	1.23151881962254e-15	0.285397841600782	0.367	0.159	1.52092574223384e-11	Inflamed and/or calcified fibers
Ap1s1	1.44643030715269e-15	0.266600350458999	0.247	0.081	1.78634142933357e-11	Inflamed and/or calcified fibers
Ewsr1	1.83007121641355e-15	0.328361194253589	0.41	0.196	2.26013795227074e-11	Inflamed and/or calcified fibers
Lamp2	2.31611443880332e-15	0.259374441938653	0.343	0.143	2.8604013319221e-11	Inflamed and/or calcified fibers
Rps12	2.37969592390062e-15	0.384287513821954	0.929	0.826	2.93892446601727e-11	Inflamed and/or calcified fibers
Mtch1	2.9599834162776e-15	0.324266275392708	0.373	0.171	3.65557951910284e-11	Inflamed and/or calcified fibers
Gpx3	5.68751711660812e-15	0.537611414741302	0.559	0.35	7.02408363901103e-11	Inflamed and/or calcified fibers
Timp2	7.09843270882415e-15	0.376134450039163	0.503	0.286	8.76656439539782e-11	Inflamed and/or calcified fibers
Capns1	7.49484202085008e-15	0.319938984157765	0.617	0.365	9.25612989574985e-11	Inflamed and/or calcified fibers
Esd	1.00923261081992e-14	0.330034777740667	0.404	0.199	1.2464022743626e-10	Inflamed and/or calcified fibers
Tspo	1.01641560153213e-14	0.304438165077906	0.429	0.216	1.25527326789218e-10	Inflamed and/or calcified fibers
Tuba1b	1.04338417677402e-14	0.369116415375816	0.512	0.292	1.28857945831591e-10	Inflamed and/or calcified fibers
Hspa5	1.50973446868799e-14	0.336769772086593	0.512	0.285	1.86452206882967e-10	Inflamed and/or calcified fibers
Mfge8	2.23925285369474e-14	0.425126677048169	0.42	0.218	2.765477274313e-10	Inflamed and/or calcified fibers
Rps16	2.68988667962679e-14	0.384302760027202	0.883	0.812	3.32201004933908e-10	Inflamed and/or calcified fibers
Rps26	3.48189030363647e-14	0.401402311705614	0.92	0.858	4.30013452499104e-10	Inflamed and/or calcified fibers
Ifi27l2a	4.33882257678793e-14	0.323214727613228	0.448	0.237	5.3584458823331e-10	Inflamed and/or calcified fibers
Smoc2	4.57227151102001e-14	0.342189220181605	0.358	0.168	5.64675531610971e-10	Inflamed and/or calcified fibers
Itgb1	4.87260937461198e-14	0.28442209531214	0.451	0.238	6.01767257764579e-10	Inflamed and/or calcified fibers
Rps27a	5.00717546216157e-14	0.37821841940028	0.944	0.858	6.18386169576954e-10	Inflamed and/or calcified fibers
Sec61b	9.51103382105831e-14	0.264617310260236	0.41	0.202	1.1746126769007e-09	Inflamed and/or calcified fibers
Atp6v1e1	1.02360070337531e-13	0.267367034632356	0.346	0.157	1.26414686866851e-09	Inflamed and/or calcified fibers
Calr	1.23039637558543e-13	0.338663103666267	0.534	0.318	1.519539523848e-09	Inflamed and/or calcified fibers
Pabpc1	1.24382135888465e-13	0.402730044038366	0.596	0.384	1.53611937822255e-09	Inflamed and/or calcified fibers
Eln	1.26903188078619e-13	0.538417440337729	0.312	0.142	1.56725437277095e-09	Inflamed and/or calcified fibers
Sparc	1.27070640023325e-13	0.549659989503989	0.886	0.789	1.56932240428807e-09	Inflamed and/or calcified fibers
Mgp	1.85909744553149e-13	0.433120086812232	0.534	0.323	2.29598534523139e-09	Inflamed and/or calcified fibers
Ddost	1.86339197240657e-13	0.266959453146824	0.343	0.156	2.30128908592211e-09	Inflamed and/or calcified fibers
Rpl8	2.15554045247059e-13	0.378676916461237	0.88	0.753	2.66209245880118e-09	Inflamed and/or calcified fibers
Myl12b	2.50934837976306e-13	0.253350587328548	0.296	0.126	3.09904524900739e-09	Inflamed and/or calcified fibers
Selenop	2.64337096639769e-13	0.355879317958878	0.506	0.299	3.26456314350115e-09	Inflamed and/or calcified fibers
Atpif1	2.81947298318903e-13	0.272735974752627	0.404	0.201	3.48204913423845e-09	Inflamed and/or calcified fibers
Cebpb	3.68146950364703e-13	0.271249003236936	0.355	0.168	4.54661483700408e-09	Inflamed and/or calcified fibers
Ywhah	4.22486646093155e-13	0.263982367812862	0.349	0.161	5.21771007925047e-09	Inflamed and/or calcified fibers
Tln1	5.57845942442404e-13	0.259210930575421	0.309	0.136	6.88939738916369e-09	Inflamed and/or calcified fibers
Serpinf1	5.86285593658353e-13	0.338063302095273	0.509	0.294	7.24062708168066e-09	Inflamed and/or calcified fibers
Cltc	6.00771717312256e-13	0.299483925309414	0.414	0.215	7.41953070880636e-09	Inflamed and/or calcified fibers
Arf5	6.5074572354777e-13	0.283421854734008	0.42	0.217	8.03670968581495e-09	Inflamed and/or calcified fibers
Pcolce	8.55373180924633e-13	0.376818177048353	0.463	0.269	1.05638587844192e-08	Inflamed and/or calcified fibers
Ddx5	1.37028942889572e-12	0.276823849848404	0.571	0.342	1.69230744468622e-08	Inflamed and/or calcified fibers
C4b	1.42926694698749e-12	0.30644036978047	0.253	0.102	1.76514467952955e-08	Inflamed and/or calcified fibers
Atf4	1.78396352559372e-12	0.271635940356297	0.389	0.199	2.20319495410825e-08	Inflamed and/or calcified fibers
Npm1	1.80530441908794e-12	0.264716526416507	0.358	0.175	2.22955095757361e-08	Inflamed and/or calcified fibers
Ppp1ca	2.86286185106517e-12	0.346349668152158	0.586	0.386	3.53563438606548e-08	Inflamed and/or calcified fibers
Arf1	1.13619410850176e-11	0.260800384570968	0.454	0.258	1.40319972399968e-07	Inflamed and/or calcified fibers
Rpl19	1.15508513285018e-11	0.326626403273458	0.929	0.833	1.42653013906997e-07	Inflamed and/or calcified fibers
Rps3a1	1.2074483642023e-11	0.351631013808819	0.895	0.767	1.49119872978984e-07	Inflamed and/or calcified fibers
Cox8a	1.64144325454492e-11	0.288124063144866	0.454	0.264	2.02718241936298e-07	Inflamed and/or calcified fibers
Gabarap	2.05409392015203e-11	0.274138447559467	0.556	0.345	2.53680599138776e-07	Inflamed and/or calcified fibers
Myl4	5.89506239677261e-11	0.296995390350413	0.327	0.161	7.28040206001417e-07	Inflamed and/or calcified fibers
Gas6	5.92778844784762e-11	0.279446977525198	0.302	0.147	7.32081873309181e-07	Inflamed and/or calcified fibers
Ubl5	6.95405877489262e-11	0.357702067743659	0.531	0.35	8.58826258699238e-07	Inflamed and/or calcified fibers
Igfbp7	8.83081421413114e-11	0.404173211212883	0.506	0.327	1.0906055554452e-06	Inflamed and/or calcified fibers
Rpl10a	1.3823156018535e-10	0.327019131772485	0.769	0.606	1.70715976828907e-06	Inflamed and/or calcified fibers
Ly6e	1.45653365301183e-10	0.278762226983465	0.343	0.179	1.79881906146961e-06	Inflamed and/or calcified fibers
Serpinh1	1.51697944751603e-10	0.290320503621224	0.451	0.261	1.8734696176823e-06	Inflamed and/or calcified fibers
Rplp0	3.17330683812183e-10	0.288752519310269	0.932	0.872	3.91903394508046e-06	Inflamed and/or calcified fibers
Cdc42	4.1352898311309e-10	0.271313370194889	0.5	0.314	5.10708294144667e-06	Inflamed and/or calcified fibers
Rps24	1.07192950353404e-09	0.336279312170857	0.948	0.927	1.32383293686454e-05	Inflamed and/or calcified fibers
Ifitm3	1.26165084154991e-09	0.276116898571338	0.429	0.26	1.55813878931414e-05	Inflamed and/or calcified fibers
Eif4g2	1.36938475797012e-09	0.272777764745848	0.602	0.416	1.69119017609309e-05	Inflamed and/or calcified fibers
Cst3	1.66713990547565e-09	0.376843917167017	0.907	0.868	2.05891778326243e-05	Inflamed and/or calcified fibers
H3f3a	4.43779103766527e-09	0.266720449942181	0.537	0.369	5.48067193151661e-05	Inflamed and/or calcified fibers
Rps15	5.30461714568283e-09	0.258680285252384	0.883	0.785	6.55120217491829e-05	Inflamed and/or calcified fibers
Rps6	8.43768432836996e-09	0.266748205446665	0.645	0.474	0.000104205401455369	Inflamed and/or calcified fibers
Rpl38	1.00016494349087e-08	0.269552625855808	0.96	0.898	0.000123520370521123	Inflamed and/or calcified fibers
Eif5a	1.08005671737333e-08	0.265403986644782	0.664	0.481	0.000133387004595606	Inflamed and/or calcified fibers
Dcn	1.45581886203626e-08	0.29845109494194	0.593	0.426	0.000179793629461478	Inflamed and/or calcified fibers
Rps4x	3.27600685973844e-08	0.26672602623249	0.855	0.744	0.000404586847177697	Inflamed and/or calcified fibers
Tmbim6	3.93784205399827e-08	0.292042151018134	0.423	0.274	0.000486323493668787	Inflamed and/or calcified fibers
Hspa8	4.40113841069578e-08	0.273442697061928	0.744	0.589	0.000543540593720928	Inflamed and/or calcified fibers
Mmp2	7.14248406007132e-08	0.407889836448295	0.383	0.242	0.000882096781418807	Inflamed and/or calcified fibers
Rps10	9.33683410817363e-08	0.26288936229051	0.889	0.811	0.00115309901235944	Inflamed and/or calcified fibers
Rpl11	1.12082233036446e-07	0.282354828546528	0.784	0.649	0.00138421557800011	Inflamed and/or calcified fibers
Rpl17	1.6005975969059e-07	0.253650948555667	0.778	0.643	0.00197673803217879	Inflamed and/or calcified fibers
Rps19	2.58234919858241e-07	0.259912941829526	0.728	0.599	0.00318920126024928	Inflamed and/or calcified fibers
Rpl12	1.38812026497834e-06	0.258426083138686	0.685	0.561	0.0171432852724824	Inflamed and/or calcified fibers
Rpl41	2.17383541280279e-05	0.335296232145021	0.907	0.926	0.268468673481145	Inflamed and/or calcified fibers
Bc1	0.0001358719231858	0.297195355186822	0.809	0.817	1	Inflamed and/or calcified fibers
Bc1	6.76588246498445e-45	1.23401459061091	1	0.787	8.3558648442558e-41	Necrosis
Gm42418	1.6128126540392e-19	0.774208104646012	0.989	0.837	1.99182362773841e-15	Necrosis
Rplp1	1.28633993130695e-18	0.4458586988266	0.994	0.96	1.58862981516408e-14	Necrosis
Eef2	8.26149689530343e-12	0.591072689598312	0.867	0.752	1.02029486656997e-07	Necrosis
Rack1	1.46962196438481e-11	0.502069245380418	0.812	0.732	1.81498312601525e-07	Necrosis
Actb	1.04357484660171e-10	0.325430617720992	0.983	0.901	1.28881493555311e-06	Necrosis
Rpsa	4.14834337699633e-09	0.4146745839964	0.901	0.841	5.12320407059046e-05	Necrosis
Rpl8	5.08139059423463e-09	0.373797135345558	0.884	0.767	6.27551738387977e-05	Necrosis
Eef1d	2.62109247193707e-08	0.534921904616282	0.519	0.379	0.000323704920284228	Necrosis
Rplp0	7.33079120159499e-08	0.297938389317065	0.95	0.877	0.000905352713396981	Necrosis
Rps15	7.16880229520657e-07	0.316779038029549	0.862	0.8	0.00885347083458012	Necrosis
Rps9	7.95262476663083e-07	0.368867782411571	0.884	0.798	0.00982149158678908	Necrosis
Ccnd1	2.89962620057438e-06	0.287142161555211	0.204	0.095	0.0358103835770936	Necrosis
Ccl7	5.64816758182617e-06	0.280992590195324	0.232	0.116	0.0697548696355532	Necrosis
Tubb5	8.49143216056006e-06	0.390114312575436	0.486	0.372	0.104869187182917	Necrosis
Pfn1	1.10255857135494e-05	0.369882896509742	0.691	0.61	0.136165983562335	Necrosis
Arhgdia	1.25595503616218e-05	0.380271325772293	0.558	0.454	0.155110446966029	Necrosis
Myl6	0.000159588957050977	0.254569641863558	0.696	0.598	1	Necrosis
Serpinb6a	0.000196057940854269	0.30590901498555	0.552	0.492	1	Necrosis
Rbm3	0.00385114721484743	0.316928020787844	0.376	0.306	1	Necrosis
Hba-a1	1.10168837608157e-88	2.77003712992082	0.977	0.311	1.36058514446073e-84	Erythrocytes
Hbb-bs	2.60782100374647e-82	3.18252884586589	1	0.489	3.22065893962689e-78	Erythrocytes
Hbb-bt	8.32110673734698e-77	1.30680417049936	0.667	0.089	1.02765668206235e-72	Erythrocytes
Hba-a2	8.39885688641345e-55	1.84856466400527	0.829	0.272	1.03725882547206e-50	Erythrocytes
Malat1	1.03395605535252e-09	0.570615804750188	0.984	0.933	1.27693572836036e-05	Erythrocytes
Gm42418	8.58840591903386e-07	0.300417604943818	0.969	0.846	0.0106066813100068	Erythrocytes
Myh1	5.39878901240825e-06	0.483175587444914	0.907	0.867	0.0666750443032419	Erythrocytes
Atp5g1	1.15062904803701e-05	0.32717500159393	0.93	0.848	0.142102687432571	Erythrocytes
Chchd10	2.20608523412508e-05	0.274240455294373	0.938	0.88	0.272451526414447	Erythrocytes
Cox6a2	2.38062360189422e-05	0.262167650817767	0.992	0.947	0.294007014833936	Erythrocytes
Xirp2	6.9678949169153e-05	0.265649051860831	0.682	0.511	0.86053502223904	Erythrocytes
Uba52	0.000111602814594625	0.265327220546586	0.853	0.792	1	Erythrocytes
Uqcrh	0.000577536069067664	0.25763604824878	0.767	0.691	1	Erythrocytes
Car3	0.00121726631857425	0.34374753809951	0.535	0.395	1	Erythrocytes
Ndufa3	0.00133647601062484	0.277480053194939	0.76	0.729	1	Erythrocytes
Atp5mpl	0.0021287390059915	0.250712314167828	0.822	0.746	1	Erythrocytes
Eif2s2	0.00226202009407198	0.259169767329146	0.395	0.277	1	Erythrocytes
Ndufa6	0.00261461042790837	0.261523291198491	0.705	0.666	1	Erythrocytes
Pde4dip	0.003528170040915	0.256198818915284	0.69	0.637	1	Erythrocytes
Tle5	0.00385315551969194	0.259918765377061	0.713	0.654	1	Erythrocytes
Chad	1.08904161997873e-78	1.37710173766448	0.738	0.059	1.34496640067373e-74	Connective tissue
Comp	1.63234032069892e-72	1.39996736024349	0.803	0.081	2.01594029606317e-68	Connective tissue
Fmod	6.65037215535298e-54	2.33395766678502	0.951	0.23	8.21320961186094e-50	Connective tissue
Ecrg4	1.85452368861848e-52	0.61284692192594	0.492	0.035	2.29033675544382e-48	Connective tissue
Cilp2	9.38572534336639e-45	0.602152321129704	0.426	0.031	1.15913707990575e-40	Connective tissue
Tnmd	1.07233074172174e-42	0.694376807422539	0.492	0.047	1.32432846602635e-38	Connective tissue
Uts2r	2.67946524458909e-40	0.276508384114412	0.164	0.002	3.30913957706753e-36	Connective tissue
Col1a2	2.13564823458743e-36	2.56476535607167	1	0.901	2.63752556971548e-32	Connective tissue
Col1a1	2.13856954601813e-35	2.36100605147564	1	0.914	2.6411333893324e-31	Connective tissue
Ccdc3	1.230618240429e-32	0.589178016032308	0.361	0.033	1.51981352692982e-28	Connective tissue
Sparc	5.49770245096176e-31	1.62244998627687	1	0.803	6.78966252693777e-27	Connective tissue
Col11a2	2.13750555142548e-30	0.395129822026712	0.295	0.022	2.63981935601046e-26	Connective tissue
Cpxm2	4.7751354290669e-29	0.759880341008326	0.541	0.089	5.89729225489762e-25	Connective tissue
Wif1	6.10837619926064e-29	0.387186786755581	0.246	0.015	7.54384460608689e-25	Connective tissue
Mfap4	2.64553327876231e-28	0.749663611556314	0.639	0.129	3.26723359927145e-24	Connective tissue
Angptl7	2.75929233270176e-28	0.394049556127576	0.279	0.021	3.40772603088667e-24	Connective tissue
Abi3bp	4.94900151451749e-28	0.719762125842452	0.459	0.067	6.1120168704291e-24	Connective tissue
Prg4	2.45364881632609e-27	0.687666402237107	0.459	0.068	3.03025628816272e-23	Connective tissue
Thbs4	4.39522904485829e-27	1.50691347717688	0.852	0.323	5.42810787039999e-23	Connective tissue
Ptgis	1.31818304575965e-24	0.47024252648314	0.328	0.038	1.62795606151317e-20	Connective tissue
Col11a1	6.2719750068401e-23	0.379590781779196	0.23	0.018	7.74588913344753e-19	Connective tissue
Kera	1.52701790103914e-21	0.469182111116847	0.311	0.039	1.88586710778334e-17	Connective tissue
Igfbp5	1.04679697183157e-20	1.25828071905305	0.869	0.438	1.29279426021198e-16	Connective tissue
Serpinf1	2.34202205012096e-18	1.11090623552192	0.77	0.325	2.89239723189939e-14	Connective tissue
Igfbp6	2.53437575307718e-18	0.74866077727166	0.639	0.198	3.12995405505032e-14	Connective tissue
Ccl21a	3.59150456137515e-18	0.501731729480143	0.295	0.041	4.43550813329831e-14	Connective tissue
Prelp	2.66853525281557e-17	0.598200145961539	0.492	0.12	3.29564103722723e-13	Connective tissue
Clec11a	2.67624331930333e-17	0.290383603496587	0.246	0.03	3.30516049933961e-13	Connective tissue
Thbs1	1.51987199441898e-16	0.313286640067033	0.23	0.028	1.87704191310744e-12	Connective tissue
Gas1	3.55107033644537e-16	0.494000494565365	0.393	0.084	4.38557186551003e-12	Connective tissue
Col12a1	1.31137072659709e-13	0.362012080311538	0.246	0.039	1.61954284734741e-09	Connective tissue
Lox	7.33751897032508e-13	0.542842518007181	0.443	0.123	9.06183592835147e-09	Connective tissue
Apod	2.95033810845372e-11	0.617496281544082	0.459	0.151	3.64366756394034e-07	Connective tissue
Mgp	5.83414185387533e-11	1.17638457560187	0.672	0.359	7.20516518953603e-07	Connective tissue
Itgbl1	8.23228432675801e-11	0.269385665488937	0.197	0.032	1.01668711435461e-06	Connective tissue
Dcn	8.35670535335171e-11	0.640591912408845	0.82	0.449	1.03205311113894e-06	Connective tissue
Col8a2	1.1471487079657e-10	0.251360353700603	0.148	0.018	1.41672865433764e-06	Connective tissue
Myoc	1.41879361935786e-10	0.392881237984032	0.262	0.057	1.75221011990696e-06	Connective tissue
Serpinh1	3.49218939183447e-10	0.673528162532134	0.607	0.292	4.31285389891558e-06	Connective tissue
Ssc5d	3.85161721205896e-10	0.401875196176954	0.311	0.081	4.75674725689282e-06	Connective tissue
Pmp22	9.22918601266032e-10	0.341647611052801	0.328	0.09	1.13980447256355e-05	Connective tissue
Fbln1	1.30317123375974e-09	0.33768143662113	0.344	0.097	1.60941647369328e-05	Connective tissue
Ogn	1.89991165490968e-09	0.62216067306557	0.426	0.151	2.34639089381345e-05	Connective tissue
Col16a1	2.3444363836847e-09	0.258520836636141	0.262	0.061	2.89537893385061e-05	Connective tissue
Pcolce	2.65435626841736e-09	0.534673595924836	0.639	0.3	3.27812999149545e-05	Connective tissue
Ankrd2	1.40026094287573e-08	0.29439939577354	0.295	0.081	0.000172932226445152	Connective tissue
Fkbp9	2.95832648434145e-08	0.459651115215425	0.344	0.114	0.00036535332081617	Connective tissue
Itm2c	3.12516741892754e-08	0.332739002733205	0.41	0.145	0.000385958176237551	Connective tissue
Pttg1ip	5.01981622107474e-08	0.266601713088112	0.262	0.07	0.00061994730330273	Connective tissue
Mb	6.53501215366605e-08	0.827200076926066	0.852	0.652	0.000807074000977757	Connective tissue
Aebp1	7.79814667150559e-08	0.459243944711843	0.443	0.181	0.000963071113930941	Connective tissue
Rcn3	2.07058414730157e-07	0.46985329269125	0.492	0.221	0.00255717142191744	Connective tissue
Emp1	6.48314942595649e-07	0.386000359845881	0.443	0.193	0.00800668954105627	Connective tissue
Bgn	9.11838571652186e-07	0.46298671048034	0.705	0.391	0.0112612063599045	Connective tissue
Col6a1	1.13929892977379e-06	0.522743032298246	0.623	0.335	0.0140703417827063	Connective tissue
Igfbp4	1.58633935145845e-06	0.290502524902984	0.525	0.237	0.0195912909905119	Connective tissue
Myh1	1.84054175936776e-06	0.582613527333249	0.934	0.868	0.0227306907281919	Connective tissue
Selenom	3.81548430195725e-06	0.3009029156112	0.344	0.132	0.0471212311291721	Connective tissue
Myh2	4.98888423277745e-06	0.581840234240896	0.607	0.361	0.0616127202748015	Connective tissue
Timp2	7.15953894212535e-06	0.448564067060405	0.59	0.325	0.0884203059352481	Connective tissue
Gsn	9.94180391204664e-06	0.583308947514739	0.836	0.654	0.122781278313776	Connective tissue
Calu	1.13627270687607e-05	0.331182697252305	0.557	0.296	0.140329679299195	Connective tissue
Mmp2	1.21756529015422e-05	0.442533838425904	0.508	0.264	0.150369313334046	Connective tissue
Olfml3	4.51779923406302e-05	0.353611978510895	0.246	0.095	0.557948205406783	Connective tissue
Fhl1	4.65192469460295e-05	0.418846564371534	0.59	0.35	0.574512699783465	Connective tissue
Lamb2	9.09887477341856e-05	0.300809576560225	0.377	0.182	1	Connective tissue
Col6a2	9.13376612224694e-05	0.286586406242545	0.607	0.345	1	Connective tissue
Mfge8	0.000212506787374837	0.377398347764046	0.475	0.256	1	Connective tissue
Tuba1a	0.000232355527681288	0.278894571146394	0.475	0.263	1	Connective tissue
Cyb5r3	0.000288229973477797	0.30969792880078	0.393	0.209	1	Connective tissue
Nfix	0.000367084212010926	0.252079085175218	0.377	0.194	1	Connective tissue
Fn1	0.000401174972002602	0.440434943413896	0.705	0.517	1	Connective tissue
S100a11	0.00049776108634518	0.253620285615603	0.459	0.258	1	Connective tissue
Sod1	0.000544195166701718	0.293002141539067	0.459	0.269	1	Connective tissue
Cd81	0.000614321256622596	0.292119905260487	0.492	0.292	1	Connective tissue
Marcks	0.00264093320195628	0.265741704742973	0.426	0.263	1	Connective tissue
Ckmt2	0.00275027845561626	0.392536196442269	0.77	0.571	1	Connective tissue
Pi16	0.00324507919696231	0.252141994760795	0.279	0.143	1	Connective tissue
Tnnt1	0.00354985291277636	0.264660760703888	0.213	0.099	1	Connective tissue
Gpx3	0.00374183634225834	0.305168601037305	0.574	0.391	1	Connective tissue
Cst3	0.00730728429527197	0.275175361518599	0.902	0.876	1	Connective tissue
Hspg2	0.00735597783983024	0.250276842541232	0.393	0.25	1	Connective tissue
Ndufs8	0.00797649280099877	0.2822254863273	0.459	0.31	1	Connective tissue
Lgals1	0.0084395994260296	0.292765673940102	0.869	0.734	1	Connective tissue
Hba-a2	0.00886485073593227	0.254438751583029	0.492	0.317	1	Connective tissue
