# Supplementary material for: Spatial transcriptomics reveal markers of histopathological changes in Duchenne muscular dystrophy mouse models
Source: Nat Commun. 2023 Aug 15;14:4909. doi: 10.1038/s41467-023-40555-9 (PMC10427630; doi:10.1038/s41467-023-40555-9)
Supplement: Supplementary file 5 — Supplementary Dataset 2 [file 41467_2023_40555_MOESM5_ESM.xlsx]

## Sheet: MuscleFiber_genes
Gene	Spots % in C57BL10 (1986 spots)			Gene	Spots % in DBA/2J (1122 spots)			Gene	Spots % in mdx (184 spots)			Gene	Spots % in D2mdx (672 spots)
Tnnt3	100			Myh4	100			Mylpf	100			Mylpf	100
Ckm	100			Tnnt3	100			Atp2a1	100			Tnnt3	100
Mylpf	100			Ckm	100			Slc25a4	100			Ckm	99.8512
Myl1	100			Aldoa	100			Ckm	100			Tnnc2	99.7024
Tpm1	100			Mylpf	100			Tnni2	100			Aldoa	99.7024
Aldoa	99.9496			Tnnc2	99.9109			Eno3	100			Myh4	99.4048
Tnnc2	99.9496			Tnni2	99.9109			Tpm1	100			Tnni2	99.256
Myh4	99.8489			Tpm1	99.9109			Tnnc2	100			Pvalb	98.2143
Tnni2	99.7986			Pvalb	99.8217			Pvalb	100			Myl1	97.3214
Pvalb	99.3454			Myl1	99.3761			Aldoa	100			Tpm1	95.2381
Myo3a	95.5186			Myo3a	98.3957			Tnnt3	100			Myo3a	94.3452
Fth1	92.6485			Slc25a4	97.5936			Myl1	100			Fth1	93.3036
Ttn	92.3464			Fth1	96.7914			Myh4	100			Slc25a4	87.5
Slc25a4	89.1742			Eno3	95.0089			Pgam2	99.4565			Acta1	83.1845
Atp2a1	88.3686			Tpt1	92.959			Myo3a	99.4565			Eno3	75.5952
Pgam2	87.1601			Atp5e	92.8699			Actn3	99.4565			Pgam2	72.3214
Eno3	87.0091			Atp2a1	91.0873			Pygm	98.3696			Casq1	70.6845
Tpt1	84.7432			Ttn	90.9982			Fth1	98.3696			Atp2a1	69.9405
Actn3	78.7009			Pgam2	88.5027			Ttn	98.3696			Ttn	65.0298
Atp5e	74.1692			Pygm	87.6114			Tcap	97.8261			Tcap	63.3929
Pygm	69.3353			Selenow	82.0856			Ldha	97.2826			Tpt1	61.756
Acta1	68.0262			Actn3	81.3725			Casq1	95.1087			Malat1	57.4405
Tcap	64.8036			Cox6a2	80.0357			Atp5e	94.0217			Des	55.8036
Selenow	63.9476			Cox8b	77.8075			Selenow	91.3043			Actn3	54.9107
Ldha	55.4381			Casq1	77.3619			Tpt1	90.2174			Selenow	52.5298
Myoz1	53.3736			Ldha	75.3119			Tpi1	89.6739			Ldha	50
Cox8b	51.3092			Chchd10	74.7772			Myoz1	78.8043
Malat1	50.1007			Cox6c	72.1925			Pkm	73.913
Cox6c	50.0504			Myoz1	71.836			Mybpc2	71.7391
				Tcap	60.6061			Pfkm	70.1087
				Rplp1	58.7344			Cfap77	65.2174
				Atp5j2	58.0214			Chchd10	65.2174
				Ndufa4	57.5758			Acta1	60.3261
				Tpi1	54.1889			Neb	55.4348
								Des	54.3478
								Cox6c	52.7174
								Cox6a2	51.087
