# Supplementary material for: Spatial transcriptomics reveal markers of histopathological changes in Duchenne muscular dystrophy mouse models
Source: Nat Commun. 2023 Aug 15;14:4909. doi: 10.1038/s41467-023-40555-9 (PMC10427630; doi:10.1038/s41467-023-40555-9)
Supplement: Supplementary file 6 — Supplementary Dataset 3 [file 41467_2023_40555_MOESM6_ESM.xlsx]

## Sheet: RegenerationDEgenes
Gene	p_val	avg_log2FC	pct.1	pct.2	p_val_adj
Igfbp7	2.60138011899822e-54	1.35184367279165	0.895	0	3.38491581084048e-50
Casq1	1.12447453173659e-26	1.12129041375477	1	1	1.46316626069566e-22
Col3a1	1.3887708907378e-25	1.34819505710978	0.952	0.516	1.80706868302802e-21
Apoe	1.3094566571972e-24	1.21938146041452	0.829	0.297	1.703865002345e-20
Gsn	1.45275800879418e-24	1.34611344508801	0.924	0.562	1.89032872104298e-20
S100a6	2.0632239908781e-22	1.01966582909103	0.924	0.427	2.68466705693058e-18
Myog	3.51738089409135e-22	0.598637437618233	0.419	0	4.57681601939166e-18
Mgp	9.12426913180053e-22	1.04203521979721	0.686	0.161	1.18724989942988e-17
Myl4	4.23030115395369e-21	1.42296390863281	0.619	0.12	5.50446786152455e-17
Fabp4	4.42619783142826e-21	1.25509392963208	0.848	0.38	5.75936861825445e-17
Mybpc1	6.68807026639937e-21	1.02636785351523	0.867	0.458	8.70251703063887e-17
Col4a1	1.30080792643137e-20	0.813635887847766	0.676	0.161	1.6926112738725e-16
Myh3	1.45240986515651e-20	0.571156701196126	0.39	0	1.88987571654165e-16
Sparc	4.31430550663144e-20	0.897189194416225	0.952	0.521	5.61377432522884e-16
Hspg2	1.35115590250707e-19	0.836447080970288	0.571	0.104	1.75812406034221e-15
Uqcr11	2.22395629931294e-19	0.67360765696804	1	0.99	2.893811936666e-15
Myh1	7.67633128238173e-18	1.51356039985669	0.962	0.776	9.9884422646351e-14
Cd74	1.29845149760323e-17	0.853299929977624	0.695	0.208	1.68954508868132e-13
Cilp	1.78211151760474e-17	0.61322076076267	0.486	0.062	2.31888350670729e-13
Col6a2	2.29812170577219e-17	0.638543540926	0.6	0.13	2.99031596355077e-13
Lyz2	3.10346276751267e-17	0.870716983055034	0.695	0.224	4.03822575308748e-13
Tmsb10	1.70011849269984e-16	1.23802187154978	0.838	0.422	2.21219418270103e-12
Tpm2	2.15632930645349e-16	0.557748545947856	1	1	2.80581569355728e-12
Col6a3	9.17190028648838e-16	0.661682944573604	0.524	0.104	1.19344766527787e-11
Actn2	9.47406240045026e-16	0.875550136790977	0.79	0.344	1.23276499954659e-11
Flnc	1.07538600020104e-14	0.721140627004524	0.705	0.266	1.39929226346159e-10
Aqp1	1.36879727626434e-14	0.561964276915404	0.543	0.135	1.78107901587516e-10
Col4a2	2.11695600818116e-14	0.659878788346668	0.581	0.172	2.75458315784533e-10
Serpinf1	2.18679205061753e-14	0.570138208361105	0.514	0.109	2.84545381626353e-10
H2-Eb1	2.31414857608662e-14	0.526500820965887	0.467	0.083	3.01117012720391e-10
Acta2	3.87996390490149e-14	0.557350901671095	0.419	0.057	5.04860903305781e-10
Timm13	2.92365286264461e-13	0.578950858677924	0.79	0.339	3.80425710487316e-09
Uqcrq	3.14792088440158e-13	0.614543333651385	0.99	0.979	4.09607465478334e-09
Cd36	3.20313399580956e-13	0.500348533109918	0.467	0.099	4.1679179553474e-09
S100a4	4.94867834457121e-13	0.512086005205228	0.429	0.078	6.43922026195606e-09
Ifitm3	5.21650375770403e-13	0.573556793316613	0.571	0.167	6.78771468952448e-09
Loxl1	9.29191681700558e-13	0.396785794722621	0.352	0.042	1.20906421622877e-08
Psap	9.8905625315533e-13	0.735725771722108	0.905	0.745	1.28695999660572e-08
Hmcn2	1.35775793145957e-12	0.372376837081628	0.352	0.042	1.76671462041519e-08
Tspo	1.91972955911765e-12	0.470433250466216	0.543	0.151	2.49795210232388e-08
H2-K1	2.90110088708072e-12	0.516708917173749	0.476	0.12	3.77491247426943e-08
Ctsb	3.01789978191345e-12	0.663936760753192	0.819	0.443	3.92689119622578e-08
Col5a1	3.34189897402838e-12	0.501194143028558	0.41	0.078	4.34847894500573e-08
Pvalb	3.51464872665026e-12	0.431680899165095	1	1	4.57326092311732e-08
Cryab	4.70458739044276e-12	0.724721998411459	0.981	0.927	6.12160911244412e-08
Atp5b	5.06847683194202e-12	0.534361817532392	0.99	0.984	6.59510205372296e-08
Crip2	5.43804230947026e-12	0.422621195196894	0.39	0.068	7.0759806530827e-08
Fhl1	5.69184821728513e-12	0.773282832149407	0.59	0.208	7.40623290033141e-08
Lgmn	6.37327987370354e-12	0.437063805608843	0.4	0.073	8.29291177166304e-08
Maged2	6.44908874279244e-12	0.46759280531969	0.333	0.042	8.39155427212153e-08
Gpihbp1	8.9935349172918e-12	0.375639985851072	0.39	0.068	1.17023876343801e-07
H2-Ab1	1.04809985670503e-11	0.484735517060273	0.438	0.099	1.36378753354459e-07
Postn	1.46866355102019e-11	0.411285364417736	0.305	0.031	1.91102501258747e-07
C1qb	1.70633902831828e-11	0.457935457716558	0.419	0.089	2.22028834364774e-07
Ly6e	1.81666888781364e-11	0.480076138083657	0.448	0.109	2.36384955682311e-07
Gpx1	2.25351679227017e-11	0.624655655824953	0.819	0.469	2.93227605010195e-07
Atp2a2	2.62409355351257e-11	0.356143810225275	0.324	0.042	3.41447053183056e-07
Tnxb	3.46357886680696e-11	0.3728112166031	0.381	0.068	4.50680882148922e-07
Col5a3	3.47826932376823e-11	0.348948308821071	0.324	0.042	4.52592404408722e-07
Cd63	3.5622726039804e-11	0.580637754207011	0.714	0.323	4.6352291122993e-07
Jph2	4.10697843563546e-11	0.643015650333521	0.819	0.49	5.34400034044886e-07
Myl6	4.63435327397151e-11	0.541011537575952	0.724	0.344	6.03022048009173e-07
Pcolce	4.91935179072395e-11	0.556781678921202	0.495	0.151	6.40106055009e-07
Anxa2	5.60098744006134e-11	0.484205181957479	0.448	0.115	7.28800485700782e-07
Fn1	7.63877664003921e-11	0.53402553549593	0.467	0.13	9.93957616401902e-07
Col6a1	8.09135812076622e-11	0.449680743154747	0.562	0.193	1.0528475186741e-06
Serpinh1	8.63960248282129e-11	0.507246625924487	0.514	0.172	1.12418507506471e-06
Igfbp6	8.853492192538e-11	0.505432518973289	0.495	0.151	1.15201640409304e-06
Thbs4	1.01752914246144e-10	0.612780444860919	0.457	0.125	1.32400892017082e-06
Gpam	1.16853492090427e-10	0.440082628725171	0.438	0.109	1.52049763908064e-06
Uqcrc1	1.25623363237453e-10	0.571645501824515	0.905	0.708	1.63461120244574e-06
Actb	1.4409545631443e-10	0.771181309504119	0.867	0.568	1.87497007756336e-06
Mmp2	1.50172199494589e-10	0.451260812509185	0.448	0.12	1.95404065982359e-06
Itm2a	1.71931775888812e-10	0.556731389774484	0.781	0.427	2.23717626786522e-06
Nedd8	1.97884422729178e-10	0.517080028440333	0.686	0.307	2.57487210855206e-06
H2-Aa	2.09688304717497e-10	0.516367410475294	0.476	0.141	2.72846422098407e-06
Eln	2.44533721942221e-10	0.328823204225763	0.257	0.021	3.18187278991218e-06
Hspb8	2.64287157742372e-10	0.577271264325146	0.771	0.453	3.43890449654375e-06
Scn1b	4.58574636632382e-10	0.576604266035796	0.943	0.682	5.96697317186055e-06
Tcap	4.85863150871639e-10	0.562073153103781	1	1	6.32205131914177e-06
Cav1	5.06041259108798e-10	0.437063805608843	0.371	0.083	6.58460886352368e-06
Mustn1	5.806071106118e-10	0.63890130783196	0.59	0.25	7.55485972328074e-06
Col1a1	7.00576893401399e-10	0.80479559010933	0.8	0.479	9.11590653693901e-06
Lrp1	9.14246386678945e-10	0.36375699433515	0.41	0.099	1.18961739834664e-05
Canx	9.43593123558013e-10	0.383934876272781	0.39	0.094	1.22780337237369e-05
Ltbp4	9.79136710521886e-10	0.369949609750306	0.352	0.073	1.27405268773108e-05
Eno3	1.13862240582584e-09	0.378824094278944	1	1	1.48157547446058e-05
Tuba1a	1.51633079992796e-09	0.475131846442362	0.448	0.141	1.97304963686627e-05
Col5a2	1.535936039317e-09	0.371615218987715	0.381	0.089	1.99855997435928e-05
Serf2	1.56285297457474e-09	0.43810685432824	1	0.969	2.03358429051665e-05
Pdlim3	1.62481250038583e-09	0.59434694065976	0.867	0.62	2.11420602550204e-05
Preb	1.95873544721043e-09	0.328189748654274	0.295	0.047	2.54870656391022e-05
H2-D1	2.00457397552181e-09	0.427587176746837	0.543	0.198	2.60835165694898e-05
Myl12a	2.22960658142653e-09	0.575261099528862	0.724	0.406	2.90116408375221e-05
Tspan7	2.66470910863309e-09	0.364826053325076	0.39	0.099	3.46731949215338e-05
Actg1	2.85387605328242e-09	0.5202197359709	0.733	0.38	3.71346352053108e-05
Itgb1bp2	2.91110224977417e-09	0.478047296804644	0.6	0.25	3.78792624740615e-05
Itga7	2.92758404782435e-09	0.369319198973009	0.419	0.115	3.80937236302905e-05
Pkm	3.5002800237677e-09	0.357238211977653	1	1	4.55456436692654e-05
Cfl1	3.62372816647265e-09	0.395697378947957	0.448	0.141	4.71519509021421e-05
Gpx3	4.6662225240008e-09	0.425305834732671	0.59	0.224	6.07168874822985e-05
Lmna	4.7276087860733e-09	0.403786499502181	0.41	0.115	6.15156455243857e-05
Cd34	4.96534425817895e-09	0.303676390331139	0.276	0.042	6.46090594874245e-05
Ghitm	5.44389256927612e-09	0.475356968552656	0.629	0.276	7.08359301114209e-05
Lamb2	5.79729573627445e-09	0.40809002525793	0.457	0.146	7.54344121204032e-05
Ly6c1	6.70854863662174e-09	0.505631305751542	0.543	0.224	8.7291634859722e-05
Smoc2	1.1737174585822e-08	0.304863305281582	0.41	0.109	0.000152724115710716
Tmsb4x	1.25597602330364e-08	0.652811952710899	0.886	0.594	0.000163427600152269
Myh8	1.46329427277434e-08	0.41859016504097	0.229	0.026	0.000190403850773397
Nrbp1	1.55885736739051e-08	0.296480888926936	0.276	0.047	0.000202838520644853
Ifngr1	1.68551561453282e-08	0.285754482333877	0.267	0.042	0.000219319291763011
Aldh2	2.22011376902498e-08	0.354234220216644	0.381	0.109	0.00028888120362553
Lum	2.43728480292374e-08	0.336380555403845	0.324	0.073	0.000317139498556437
Ctsd	2.84397435566747e-08	0.448953620587876	0.895	0.625	0.000370057943159451
Actc1	2.9882946886304e-08	1.07527898616936	0.952	0.964	0.000388836904884587
Col1a2	3.27281708958104e-08	0.612620500036906	0.924	0.641	0.000425858959696285
Idh2	3.27745739122072e-08	0.308525789992536	0.4	0.115	0.00042646275574564
Lmcd1	3.54812484853694e-08	0.494153631590825	0.41	0.135	0.000461682005291627
Ankrd1	3.81107414326763e-08	0.395205624749874	0.276	0.052	0.000495896967521984
Atp5a1	3.87976504861814e-08	0.417544354889418	0.981	0.964	0.000504835028126193
Fndc1	3.8964570917566e-08	0.271254912638762	0.257	0.042	0.000507006996779368
Tubb6	5.74640320831409e-08	0.299761340327757	0.295	0.062	0.000747721985465829
Nes	6.06861585111024e-08	0.274783364512874	0.219	0.026	0.000789648294546464
Cd81	6.41446952137573e-08	0.47506846888438	0.619	0.323	0.00083465077412141
Ppp1ca	6.85015277332473e-08	0.392310583562564	0.667	0.318	0.000891341878865014
Meg3	7.15881220981937e-08	0.299364913852531	0.295	0.062	0.000931504644741697
Serpinb6a	7.41421812642027e-08	0.463468831881752	0.905	0.615	0.000964738062609805
Crip1	7.68691134115171e-08	0.45014130023476	0.571	0.26	0.00100022090371066
Hspb1	8.23261261062394e-08	0.502018198443059	0.79	0.516	0.00107122755289439
Cops9	8.23299153012077e-08	0.426054314666911	0.752	0.443	0.00107127685789931
Vim	8.96266563190439e-08	0.564329739063449	0.61	0.328	0.0011662220520234
Mb	9.27481295528871e-08	0.824000484148003	0.743	0.505	0.00120683866174217
Raly	1.27386147963231e-07	0.267787935804428	0.267	0.052	0.00165754855729757
Slc29a1	1.34270526075735e-07	0.267787935804428	0.257	0.047	0.00174712808529746
Bcam	1.38176657957434e-07	0.299560281858908	0.314	0.078	0.00179795467334214
Enho	1.40424949799297e-07	0.295878699607585	0.333	0.089	0.00182720944678845
Mybph	1.44478910436239e-07	0.61776103024679	0.848	0.594	0.00187995958259634
Capns1	1.57336549691798e-07	0.402827601510454	0.648	0.333	0.00204726318458967
Rpn2	1.62651556384981e-07	0.299560281858908	0.305	0.073	0.00211642205168138
Bgn	1.92293792012473e-07	0.408812878738215	0.362	0.115	0.0025021268216663
Eef1a1	2.46183986593293e-07	0.709894188719973	0.819	0.677	0.00320334603355193
Got2	2.48702028124832e-07	0.414456821049677	0.648	0.323	0.00323611078996032
Cox14	2.53091779666126e-07	0.438401492344354	0.752	0.464	0.00329323023701564
Ahnak	2.75327003148616e-07	0.376683448534158	0.619	0.297	0.00358255496496979
Col15a1	2.92503097401868e-07	0.303413148830384	0.257	0.052	0.00380605030339311
Nid1	2.92692770665196e-07	0.313104970478833	0.314	0.083	0.00380851833189553
Tubb5	2.95015529289704e-07	0.369319198973009	0.362	0.115	0.00383874206711763
Stub1	3.34100487674608e-07	0.351556540729624	0.41	0.146	0.004347315545622
Id3	3.41372973229545e-07	0.285754482333877	0.267	0.057	0.00444194512766283
Snta1	3.51226630492071e-07	0.476576824669455	0.648	0.365	0.00457016091596282
Sparcl1	4.14782243477571e-07	0.282248538832342	0.276	0.062	0.00539714655213015
Ndrg2	4.20839865521307e-07	0.535693230555988	0.819	0.583	0.00547596833016325
Dpep1	4.45802990216522e-07	0.253574076584728	0.257	0.052	0.00580078850869738
Slc25a12	4.72101755683529e-07	0.378863886725359	0.6	0.318	0.00614298804495408
Tnni1	5.15958598325072e-07	0.266944632559119	0.143	0.005	0.00671365328140583
Arl6ip5	5.24282787219394e-07	0.373560863302685	0.514	0.234	0.00682196762729875
Prelid1	5.27480617315936e-07	0.296022817787705	0.295	0.073	0.00686357779251496
Flot2	5.31372902276739e-07	0.261737601215342	0.324	0.089	0.00691422420442492
Selenop	5.54116545315796e-07	0.427334858082228	0.552	0.271	0.00721016448764914
Klhdc2	6.18567236849153e-07	0.298299735652991	0.429	0.156	0.00804879688588118
Gys1	6.51608296791227e-07	0.394040417983804	0.581	0.281	0.00847872715784745
Prdx2	7.51254965294957e-07	0.381878183366073	0.533	0.25	0.00977532960841798
Hspb7	8.03204565084998e-07	0.457777949660188	0.4	0.151	0.010451297800886
Ubb	8.07019730773542e-07	0.346428655392064	0.943	0.938	0.0105009407368253
Aebp1	8.93822956403553e-07	0.289218337637449	0.286	0.073	0.011630424308723
Ddb1	8.96246638088067e-07	0.342928190721112	0.457	0.188	0.0116619612548019
Serping1	8.99044390930783e-07	0.285754482333877	0.333	0.099	0.0116983656147913
Pde4dip	1.00814649669338e-06	0.419580143149457	0.962	0.818	0.0131180022149742
Hspa9	1.10529555835435e-06	0.34076858433836	0.648	0.318	0.0143821058053068
Ly6a	1.16954257469481e-06	0.368743847004909	0.41	0.156	0.0152180879819289
Tomm22	1.21153507913714e-06	0.298990309490571	0.343	0.109	0.0157644944497325
Ctsz	1.25528773198806e-06	0.30538328908281	0.343	0.109	0.0163338039686287
Cpe	1.28883120158283e-06	0.400213206918792	0.743	0.453	0.0167702715949957
Cxcl14	1.35147259558002e-06	0.326662425914084	0.39	0.141	0.0175853614136872
Eif4a1	1.48464642385303e-06	0.327204925827381	0.39	0.146	0.0193182192671756
Brk1	1.55409913660188e-06	0.298990309490571	0.343	0.109	0.0202219379654637
Slc44a2	1.78222817898952e-06	0.3236839379662	0.476	0.198	0.0231903530650117
Angptl2	1.82534510503704e-06	0.265290379774162	0.324	0.099	0.0237513905067419
Bud31	1.83058891293553e-06	0.258142251126018	0.314	0.094	0.0238196229351171
Tnnt2	1.83447935277258e-06	0.251538766995964	0.114	0	0.0238702453382769
Ppib	1.87748782564713e-06	0.334334662778939	0.362	0.13	0.0244298715873205
Ndufs2	1.9322667292991e-06	0.502877216439987	0.8	0.646	0.0251426546816398
Srl	1.94696728045684e-06	0.390285065805184	0.771	0.51	0.0253339382533044
Cyb5r3	2.0360199175361e-06	0.289169146746642	0.295	0.083	0.0264926911669798
Dcn	2.12364928870976e-06	0.317638543353663	0.8	0.448	0.0276329245446914
Klc1	2.17049109158709e-06	0.261032052922646	0.267	0.068	0.0282424300837312
C1qc	2.26006109444575e-06	0.302433223480508	0.305	0.089	0.0294079149609281
Rpl3	2.31511155456957e-06	0.403935908682191	0.476	0.219	0.0301242315480592
Ppp1r14c	2.3793313257526e-06	0.269037087388944	0.333	0.104	0.0309598592106929
Fxr2	2.63510703351122e-06	0.272079545436801	0.295	0.083	0.034288012720048
Lamtor4	2.80998210096978e-06	0.272233342680259	0.6	0.292	0.0365634870978188
Coq8a	2.87633671610594e-06	0.38418844140522	0.524	0.266	0.0374268933499705
Nisch	3.1488845541814e-06	0.320749903690081	0.371	0.13	0.0409732858190083
C3	3.35860523643983e-06	0.391745178022091	0.362	0.135	0.0437021713365551
Tmem109	3.39205416696688e-06	0.336097868023517	0.819	0.547	0.0441374088205731
Ogdh	3.4024562151258e-06	0.344993685708553	0.762	0.453	0.0442727602712169
Ap2m1	3.54922140133898e-06	0.282694682584819	0.448	0.188	0.0461824688742228
Flna	3.60162695698431e-06	0.282248538832342	0.267	0.073	0.0468643699642798
Sgcb	3.63793938831641e-06	0.266389157466946	0.381	0.141	0.0473368673207732

## Sheet: FibrosisDEgenes
Gene	p_val	avg_log2FC	pct.1	pct.2	p_val_adj
Col1a1	1.35768394003316e-40	3.3450390999907	1	0.635	1.67673966594095e-36
Cd34	6.95808989225663e-31	0.65950945408621	0.557	0	8.59324101693694e-27
Col1a2	1.80572827625818e-29	2.64750601754512	0.977	0.81	2.23007442117886e-25
Lox	2.91120466591927e-25	0.73039294024272	0.466	0	3.59533776241029e-21
Actb	9.46430571506811e-24	1.57354806956345	0.977	0.86	1.16884175581091e-19
Bgn	1.70392625834874e-23	1.47139703162798	0.761	0.19	2.10434892906069e-19
Postn	3.29865072523646e-23	0.911965152514365	0.591	0.065	4.07383364566703e-19
Ctsb	6.82554510954659e-22	1.46252642506016	0.955	0.745	8.42954821029004e-18
Col6a1	8.93477275678911e-22	0.934287159318075	0.739	0.17	1.10344443546345e-17
Sparc	8.92723278033973e-21	1.7142939310637	0.943	0.685	1.10251324837196e-16
Thbs4	1.17891594810138e-20	1.31872566284902	0.693	0.165	1.4559611959052e-16
Fn1	1.45807403368264e-20	1.38135700748292	0.795	0.3	1.80072143159806e-16
Col6a2	1.56364116721495e-19	0.876014800424759	0.682	0.155	1.93109684151046e-15
Rcn3	4.91533213693553e-18	0.77572859873241	0.591	0.115	6.07043518911538e-14
Pcolce	5.41505891200922e-18	0.845800187377751	0.659	0.175	6.68759775633138e-14
Serpinh1	9.84256346167888e-18	0.871448077094593	0.625	0.15	1.21555658751734e-13
Grn	1.38769095313709e-17	1.00578235259401	0.648	0.165	1.7137983271243e-13
Col3a1	1.74646148563496e-17	1.78849589480629	0.977	0.74	2.15687993475918e-13
Cxcl14	2.16797865479275e-17	0.937264244652037	0.602	0.135	2.67745363866904e-13
Serpinf1	2.56961911635742e-17	1.03432101060786	0.682	0.195	3.17347960870142e-13
Mgp	4.49826176216597e-17	1.37066556686594	0.67	0.21	5.55535327627498e-13
Lrp1	7.37029723264188e-17	0.758940284423468	0.602	0.14	9.10231708231272e-13
Timp2	1.1578488115504e-16	0.839596074139986	0.705	0.22	1.42994328226474e-12
Ctsz	1.46930190893232e-16	1.0299146220818	0.67	0.205	1.81458785753142e-12
Mfap4	1.6307717344146e-16	0.701730121755321	0.432	0.045	2.01400309200204e-12
Igfbp4	2.12122367789677e-16	0.758940284423468	0.58	0.125	2.61971124220251e-12
Cyba	2.64017564279253e-16	0.700262711203763	0.545	0.1	3.26061691884877e-12
S100a4	2.67269894178355e-16	0.83146958062944	0.568	0.12	3.30078319310269e-12
H2-K1	3.12308430688033e-16	0.689952604364178	0.534	0.1	3.85700911899721e-12
B2m	3.68200889212414e-16	0.857163031947024	0.739	0.255	4.54728098177331e-12
H2-D1	4.81828316468499e-16	1.06374308871496	0.818	0.4	5.95057970838597e-12
Crip1	5.73517518948504e-16	0.944290567413713	0.784	0.33	7.08294135901402e-12
Lum	1.25280801969945e-15	0.704095611606865	0.545	0.115	1.54721790432882e-11
C1qa	1.32488909990725e-15	0.755351012171722	0.614	0.16	1.63623803838546e-11
Anxa2	1.61593672325991e-15	0.914503779718394	0.636	0.175	1.99568185322598e-11
Pdia3	2.34418457548986e-15	0.510336179943288	0.489	0.08	2.89506795072998e-11
Anxa5	3.28054838258264e-15	0.709404967030351	0.5	0.095	4.05147725248956e-11
Hexb	3.78717282454237e-15	0.543154629514317	0.398	0.04	4.67715843830983e-11
Rpl3	4.10914104305275e-15	0.680382065799839	0.58	0.145	5.07478918817015e-11
Aebp1	6.21621107985761e-15	0.773636544859942	0.511	0.105	7.67702068362415e-11
C1qc	8.45271432767505e-15	0.728925075514536	0.534	0.125	1.04391021946787e-10
Col6a3	9.34608522779758e-15	0.853413371487627	0.591	0.15	1.154241525633e-10
Ptma	9.48369069011462e-15	0.755776640339931	0.739	0.275	1.17123580022916e-10
Mmp12	9.52587347920745e-15	0.841390843238414	0.58	0.15	1.17644537468212e-10
Ptms	1.11612395362036e-14	0.593815507275129	0.659	0.185	1.37841308272115e-10
Ckb	1.22462175949782e-14	0.939921448195231	0.682	0.255	1.51240787297981e-10
Vim	1.38732011838942e-14	1.11159169112599	0.784	0.395	1.71334034621094e-10
Actg1	1.75699519164347e-14	0.892095858509595	0.909	0.555	2.16988906167968e-10
Myl6	2.02543343309028e-14	0.819427754358179	0.852	0.425	2.50141028986649e-10
Gas6	2.33733453483296e-14	0.635408766822663	0.455	0.075	2.88660815051871e-10
Psap	2.40110853000271e-14	1.14489620695079	0.932	0.79	2.96536903455334e-10
H2-Ab1	2.44819896320109e-14	0.667025354228906	0.466	0.085	3.02352571955334e-10
Apoe	3.03543515209757e-14	1.55736633459457	0.932	0.705	3.7487624128405e-10
P4hb	3.15595213800139e-14	0.599462070416271	0.648	0.185	3.89760089043171e-10
Comp	3.46935431008448e-14	0.810029056355929	0.375	0.04	4.28465257295433e-10
Ifitm2	5.58136417187731e-14	0.687268451385079	0.614	0.185	6.89298475226848e-10
S100a6	5.87351146049828e-14	0.929909397659082	0.909	0.615	7.25378665371538e-10
Ctsk	6.65063061186029e-14	1.17264740336107	0.568	0.165	8.21352880564746e-10
Tmsb10	8.57812089131579e-14	1.11078380888516	0.886	0.56	1.0593979300775e-09
Laptm5	1.52495411093122e-13	0.596322362885704	0.523	0.12	1.88331832700005e-09
Col5a2	1.74632219427053e-13	0.678784523077677	0.523	0.125	2.1567079099241e-09
Tuba1a	1.79649048984857e-13	0.54770064272653	0.523	0.125	2.21866575496298e-09
Mmp2	1.82113912145654e-13	0.958035762090684	0.557	0.145	2.24910681499882e-09
Hexa	2.2230744429254e-13	0.689659879387849	0.591	0.165	2.74549693701287e-09
Sirpa	2.47599491219641e-13	0.599462070416271	0.443	0.08	3.05785371656257e-09
Tyrobp	4.01225365269974e-13	0.64657466625439	0.545	0.14	4.95513326108418e-09
Trem2	4.33073716228117e-13	0.569508848314644	0.443	0.08	5.34846039541725e-09
Marcks	4.78158213846194e-13	0.596322362885704	0.511	0.12	5.9052539410005e-09
Dcn	5.51556362101867e-13	0.778432211461591	0.773	0.35	6.81172107195805e-09
Fbln1	7.34033916310812e-13	0.454345362556461	0.364	0.045	9.06531886643853e-09
Lgals1	9.17679566546639e-13	0.763899446220152	0.909	0.635	1.1333342646851e-08
Lgmn	9.18782573099621e-13	0.635987946441385	0.523	0.13	1.13469647777803e-08
Eef1a1	1.03138472896868e-12	0.876732481545658	0.909	0.65	1.27376014027632e-08
Tmsb4x	1.05233153114828e-12	0.853655988756187	0.955	0.675	1.29962944096813e-08
Emp3	1.13858433671326e-12	0.515463084469503	0.455	0.09	1.40615165584087e-08
Vamp8	1.23199445101351e-12	0.538061525752128	0.42	0.075	1.52151314700169e-08
Gpr137b	1.31108837209842e-12	0.364578704896627	0.284	0.015	1.61919413954155e-08
Ftl1	1.63777330658428e-12	1.43180571265974	0.909	0.715	2.02265003363158e-08
Tnmd	1.72146565588612e-12	0.403737599541904	0.25	0.005	2.12601008501936e-08
Cd74	1.75923556503455e-12	0.990337519021125	0.682	0.28	2.17265592281767e-08
Spp1	2.33635123686719e-12	1.98198675617662	0.773	0.45	2.88539377753098e-08
S100a11	2.41404985232321e-12	0.570315724756755	0.489	0.12	2.98135156761917e-08
Aprt	2.71682127586518e-12	0.499433252084999	0.352	0.045	3.3552742756935e-08
Cilp	3.0035899948886e-12	0.579562512978566	0.398	0.065	3.70943364368742e-08
Lyz2	3.09627500346425e-12	1.75945795461485	0.875	0.655	3.82389962927834e-08
C3	3.12019853263281e-12	0.918963427909094	0.511	0.145	3.85344518780152e-08
Ctss	4.58624069088791e-12	0.895564177935728	0.557	0.175	5.66400725324657e-08
Unc93b1	7.06024377662406e-12	0.369980224293504	0.284	0.02	8.71940106413072e-08
Cd68	7.42055346949118e-12	0.57334923009714	0.443	0.1	9.1643835348216e-08
Arhgdia	7.60236626659311e-12	0.559715891623515	0.705	0.275	9.38892233924249e-08
Pld3	8.79529302570796e-12	0.495626259431731	0.398	0.07	1.08621868867493e-07
Cd9	9.15476495899328e-12	0.657360454124472	0.489	0.125	1.13061347243567e-07
Mfge8	9.3932502425061e-12	0.649647827584488	0.455	0.105	1.1600664049495e-07
Hspg2	1.04467406205382e-11	0.587024967178049	0.5	0.13	1.29017246663647e-07
Mpeg1	1.06155561755885e-11	0.47152268186169	0.42	0.085	1.31102118768518e-07
Cpxm1	1.09332646537005e-11	0.38056709331605	0.284	0.02	1.35025818473202e-07
Plvap	1.22689207355726e-11	0.320628954735738	0.25	0.01	1.51521171084321e-07
C4b	1.29615549936724e-11	0.558239407689758	0.341	0.045	1.60075204171855e-07
Calu	1.37648776400053e-11	0.513732196390387	0.511	0.135	1.69996238854065e-07
H3f3b	1.40249852050789e-11	0.478780587993808	0.568	0.165	1.73208567282724e-07
Pltp	1.45253275242582e-11	0.456296340230399	0.386	0.065	1.79387794924589e-07
Plxnd1	1.61179473962753e-11	0.336427664582478	0.295	0.025	1.99056650344e-07
Serping1	1.66344481925248e-11	0.519773181787111	0.352	0.05	2.05435435177681e-07
Chad	1.70528218391938e-11	0.867689145470387	0.307	0.035	2.10602349714043e-07
Lgals3	2.13126109435213e-11	1.09188416499465	0.75	0.41	2.63210745152488e-07
Anxa1	2.13358645113064e-11	0.599462070416271	0.443	0.105	2.63497926714634e-07
Gnai2	2.38931627842973e-11	0.501281676477368	0.489	0.13	2.95080560386072e-07
Tuba1b	2.40495174171729e-11	0.548236747061098	0.614	0.2	2.97011540102085e-07
C1qb	2.65040874354255e-11	0.652573406875834	0.511	0.145	3.27325479827505e-07
Thbs2	2.998308928663e-11	0.4118350672405	0.273	0.02	3.70291152689881e-07
Cyb5r3	3.03944224208078e-11	0.486453108587085	0.42	0.09	3.75371116896976e-07
Jund	3.05727912362922e-11	0.447458976971222	0.489	0.125	3.77573971768208e-07
Loxl1	3.1471329276203e-11	0.50232091200574	0.364	0.06	3.88670916561107e-07
Acp5	3.51000409152788e-11	1.03829206581688	0.375	0.07	4.33485505303693e-07
Ucp2	3.53902316383171e-11	0.55120690180905	0.455	0.11	4.37069360733216e-07
Abi3bp	3.94964304964277e-11	0.404814639562728	0.284	0.025	4.87780916630883e-07
Ctsl	3.97803328502344e-11	1.15694383471532	0.716	0.395	4.91287110700395e-07
Col16a1	4.16142218243204e-11	0.355905039081781	0.284	0.025	5.13935639530357e-07
Tmem176b	4.53926343764815e-11	0.377069649079823	0.341	0.05	5.60599034549547e-07
Ltbp3	4.61702465326676e-11	0.412693558810545	0.33	0.045	5.70202544678444e-07
Gas1	5.00812027139886e-11	0.395928676331139	0.318	0.04	6.18502853517759e-07
Capg	5.59337762101775e-11	0.484772135439277	0.466	0.115	6.90782136195692e-07
Col5a1	5.76779325056337e-11	0.537785173861447	0.455	0.115	7.12322466444577e-07
Ctsa	6.04885542889675e-11	0.64657466625439	0.511	0.155	7.47033645468749e-07
Fcer1g	6.46476618837142e-11	0.581083541101417	0.5	0.14	7.9839862426387e-07
Prelp	6.79947128233276e-11	0.405839887769482	0.33	0.045	8.39734703368096e-07
Pdia6	7.05251473213763e-11	0.438399637683755	0.341	0.05	8.70985569418998e-07
Cfl1	7.90946805721548e-11	0.667551060258441	0.648	0.27	9.76819305066111e-07
Apod	7.9561202287099e-11	0.560987922601635	0.443	0.105	9.82580848245672e-07
Il11ra1	9.10657780912186e-11	0.396522011745996	0.42	0.09	1.12466235942655e-06
Serinc3	9.65612816349388e-11	0.472226882120164	0.489	0.135	1.19253182819149e-06
Gpx1	9.65773631608087e-11	0.731543720713911	0.875	0.56	1.19273043503599e-06
Fxyd5	1.16647595746943e-10	0.580846392248924	0.5	0.15	1.44059780747475e-06
Akr1a1	1.1741319861696e-10	0.475473353140818	0.591	0.195	1.45005300291946e-06
Ogn	1.3113166758466e-10	0.545523263305467	0.386	0.08	1.61947609467055e-06
Lpl	1.59760301876574e-10	0.556393348524385	0.67	0.265	1.97303972817569e-06
Fabp5	2.11397503785101e-10	0.686924911666611	0.557	0.2	2.61075917174599e-06
Sh3bgrl3	2.52733874049697e-10	0.494380024358714	0.523	0.16	3.12126334451375e-06
C1ra	3.81519152217243e-10	0.440438549293449	0.273	0.03	4.71176152988295e-06
Ccdc80	5.06742776760925e-10	0.393520169860417	0.364	0.07	6.25827329299742e-06
Igfbp7	5.72186301809529e-10	0.7355236199923	0.648	0.28	7.06650082734768e-06
Maged1	6.2544581152776e-10	0.31111657605329	0.284	0.035	7.72425577236784e-06
Tgfbi	6.47055723197671e-10	0.341965848123907	0.273	0.03	7.99113818149123e-06
Pfn1	6.88994185530118e-10	0.64539835458313	0.807	0.425	8.50907819129696e-06
Gm2a	7.06057217458558e-10	0.329474903940711	0.284	0.035	8.71980663561319e-06
H2-Aa	7.40073782142105e-10	0.547659640181703	0.477	0.14	9.139911209455e-06
Fbn1	7.86629557562146e-10	0.521459558414998	0.432	0.115	9.7148750358925e-06
Mmp3	9.21217224380976e-10	0.465325397764735	0.307	0.045	1.1377032721105e-05
Colec12	9.26567026176065e-10	0.313504520302357	0.227	0.015	1.14431027732744e-05
Itm2c	9.44482611344472e-10	0.385206698518162	0.386	0.085	1.16643602501042e-05
Ace	1.2555017704963e-09	0.436231721547967	0.341	0.065	1.55054468656293e-05
Cfb	1.49995059199297e-09	0.330814058118951	0.239	0.02	1.85243898111131e-05
Fcgr3	1.52106261235294e-09	0.399018621913468	0.318	0.055	1.87851232625588e-05
Arpc4	1.58791761491495e-09	0.47681715657002	0.432	0.12	1.96107825441996e-05
Mfap5	1.78852650964251e-09	0.375367353848823	0.318	0.055	2.2088302394085e-05
Dpt	1.87279759826362e-09	0.388657623355035	0.341	0.065	2.31290503385557e-05
Pam	2.05793826132341e-09	0.359708488418386	0.284	0.04	2.54155375273441e-05
Ecrg4	2.2455487895232e-09	0.294397413162559	0.205	0.01	2.77325275506115e-05
S100a10	2.29851846679392e-09	0.463884524884332	0.602	0.23	2.83867030649049e-05
Eln	2.38834212536451e-09	0.735756293977303	0.341	0.075	2.94960252482517e-05
Igfbp5	2.45989781362196e-09	0.872310766077021	0.67	0.325	3.03797379982312e-05
Itm2b	2.46266299183273e-09	0.690703722166105	0.693	0.39	3.04138879491342e-05
Gsn	2.69725003606254e-09	0.760109258270573	0.83	0.545	3.33110379453724e-05
Npc2	2.79292278864575e-09	0.521962502481758	0.477	0.155	3.4492596439775e-05
Rrbp1	3.30024835090458e-09	0.390428031934843	0.341	0.07	4.07580671336716e-05
Cd63	3.50663249676636e-09	0.649293226368278	0.716	0.37	4.33069113350645e-05
Zfp36l1	3.52330865422994e-09	0.287272978729178	0.216	0.015	4.35128618797397e-05
Cpxm2	3.687379377691e-09	0.493055843411332	0.341	0.07	4.55391353144839e-05
Mtch1	3.8021802167497e-09	0.485594105857992	0.398	0.105	4.69569256768588e-05
Rhoa	4.0472076340486e-09	0.42005281963057	0.534	0.18	4.99830142805003e-05
Tnc	4.0658205685436e-09	0.293358942690591	0.216	0.015	5.02128840215135e-05
Cox6a1	4.06810656173045e-09	0.437190641517394	0.466	0.145	5.02411160373711e-05
Gm47283	5.33766632204752e-09	0.386613421750694	0.409	0.11	6.59201790772869e-05
Ssc5d	5.68791232690286e-09	0.343414094898584	0.25	0.03	7.02457172372503e-05
Thy1	6.12472543043827e-09	0.364996816779248	0.284	0.045	7.56403590659126e-05
Ppib	6.29333529810582e-09	0.424964339184135	0.466	0.14	7.77226909316068e-05
Podn	6.73581071111435e-09	0.285353479988208	0.227	0.02	8.31872622822622e-05
Gpx3	6.98607177301537e-09	0.824022328435429	0.625	0.315	8.62779863967398e-05
Vsir	7.02539515203252e-09	0.298292535695706	0.261	0.035	8.67636301276016e-05
Ccdc3	7.67647113132241e-09	0.333568010443237	0.193	0.01	9.48044184718317e-05
Ctsd	7.93672481664936e-09	0.804472413524483	0.92	0.675	9.80185514856196e-05
Plxnb2	8.61006461617442e-09	0.272297327162762	0.239	0.025	0.000106334298009754
Timp1	9.46371706000777e-09	0.612007323735385	0.398	0.11	0.000116876905691096
Tnfrsf1a	9.49367411294984e-09	0.3144851117018	0.284	0.045	0.00011724687529493
Ifitm3	9.91679324569905e-09	0.447458976971221	0.568	0.215	0.000122472396584383
Ywhaq	1.00261133823793e-08	0.301994167518603	0.295	0.05	0.000123822500272385
Fmod	1.12170442919118e-08	1.39165718530287	0.443	0.17	0.000138530497005111
Cd47	1.24586276359434e-08	0.296215396594984	0.273	0.04	0.0001538640513039
Emp1	1.40283716546814e-08	0.441061205773071	0.386	0.105	0.000173250389935315
Atp6v0d2	1.80003155134741e-08	0.373801935245912	0.341	0.075	0.000222303896591405
Rcn1	1.96635022000737e-08	0.397828209246621	0.239	0.03	0.00024284425217091
Tagln2	2.22018759738617e-08	0.50246574394063	0.375	0.105	0.000274193168277192
Anxa4	2.35689834054212e-08	0.313322304319685	0.307	0.06	0.000291076945056952
Tgfbr2	2.41151598037397e-08	0.266108368731136	0.227	0.025	0.000297822223576186
Kctd12	2.43337119697646e-08	0.344532714219533	0.284	0.05	0.000300521342826593
Ccl6	2.53203749037786e-08	0.445241151721403	0.318	0.07	0.000312706630061666
Angptl4	2.55571965817555e-08	0.298292535695706	0.239	0.03	0.00031563137778468
Tubb5	2.56717244357907e-08	0.517323783845793	0.557	0.225	0.000317045796782015
Adam15	2.8764188523556e-08	0.284420361114149	0.261	0.04	0.000355237728265916
Bri3	3.06565664384589e-08	0.341330626109878	0.398	0.105	0.000378608595514967
Lmna	3.12115742230921e-08	0.439835735768196	0.534	0.205	0.000385462941655187
Mafb	3.17153271687971e-08	0.28939413073897	0.284	0.05	0.000391684290534644
Fndc1	3.19154956093364e-08	0.355094958822562	0.318	0.07	0.000394156370775304
Rpl13a	3.49981740986629e-08	0.48517864292038	0.864	0.66	0.000432227450118487
Atpif1	3.70593859306343e-08	0.378643784577934	0.398	0.11	0.000457683416243334
Igfbp6	4.19055577410348e-08	0.396475048252416	0.42	0.125	0.00051753363810178
Ddb1	4.25088370131918e-08	0.319134879995682	0.432	0.13	0.000524984137112919
Ctnnb1	4.57432375355666e-08	0.372357521730503	0.432	0.14	0.000564928983564247
Ctsc	4.70018169098882e-08	0.305516388054789	0.33	0.075	0.000580472438837119
Dhrs3	5.14284133431003e-08	0.409637511536254	0.33	0.08	0.000635140904787289
Capns1	5.220932214879e-08	0.387411593301282	0.636	0.26	0.000644785128537556
Rpn2	5.259702001432e-08	0.372209357989288	0.352	0.09	0.000649573197176851
Tmem50a	5.26818366684229e-08	0.370215978038761	0.273	0.05	0.000650620682855023
Serpine1	6.14232221516117e-08	0.288260382121968	0.159	0.005	0.000758576793572404
Actr3	6.78858562723816e-08	0.301994167518603	0.284	0.055	0.000838390324963913
Actn1	7.15658612983898e-08	0.279283757478869	0.227	0.03	0.000883838387035114
Tmed3	7.26667416438686e-08	0.304163815411523	0.25	0.04	0.000897434259301777
Slc37a2	7.33884188752255e-08	0.318103006369397	0.216	0.025	0.000906346973109035
Pea15a	7.40638310827077e-08	0.326868836157633	0.273	0.05	0.000914688313871441
Laptm4a	7.95160955962932e-08	0.402425223356718	0.636	0.285	0.000982023780614221
Fcgrt	8.73510398034704e-08	0.327619206965218	0.386	0.11	0.00107878534157286
Sh3bgrl	9.24742737836561e-08	0.271481305406651	0.25	0.04	0.00114205728122815
Plekho1	9.26056488714503e-08	0.303069067636046	0.25	0.04	0.00114367976356241
Cstb	1.07094990829606e-07	0.529921137163194	0.5	0.2	0.00132262313674563
Ahnak	1.08169626527063e-07	0.460548976411665	0.534	0.225	0.00133589488760922
Cox8a	1.10274663458021e-07	0.411086587306259	0.455	0.16	0.00136189209370656
Ywhaz	1.48912902276807e-07	0.386613421750694	0.375	0.115	0.00183907434311856
Tmem59	1.68046270136914e-07	0.306596441131372	0.295	0.065	0.00207537143619089
Arpc5	1.72350328589197e-07	0.362306296408083	0.352	0.1	0.00212852655807659
Cotl1	1.7528441886742e-07	0.394751926640377	0.352	0.1	0.00216476257301264
Flna	1.77756032913539e-07	0.510925395814614	0.489	0.185	0.00219528700648221
Fkbp9	1.78136018305116e-07	0.356605546520108	0.273	0.055	0.00219997982606818
Col14a1	1.83327664387015e-07	0.33235800027343	0.273	0.055	0.00226409665517964
Ly6a	1.89924806374284e-07	0.443429099935068	0.443	0.165	0.00234557135872241
Selenof	1.94644784976498e-07	0.307806986642709	0.375	0.11	0.00240386309445976
Rplp1	2.01683215177645e-07	0.567537303020035	0.977	0.965	0.00249078770744392
Calr	2.09235654439789e-07	0.509716900058166	0.511	0.225	0.00258406033233139
Prelid1	2.10327595114207e-07	0.3121801183358	0.284	0.06	0.00259754579966046
Olfml3	2.25857904578811e-07	0.305278966011813	0.205	0.025	0.00278934512154832
Sat1	2.32580034765232e-07	0.286604965943905	0.33	0.085	0.00287236342935062
C1qtnf6	2.42740509238743e-07	0.309955453221286	0.239	0.04	0.00299784528909847
Prg4	2.48942200289391e-07	0.392229456250829	0.25	0.045	0.00307443617357398
Gusb	2.60643296301003e-07	0.28939413073897	0.261	0.05	0.00321894470931739
Npm1	2.7680435651253e-07	0.350718322132871	0.341	0.095	0.00341853380292974
Plin2	2.93087184198565e-07	0.390008704787321	0.341	0.095	0.00361962672485227
Slc39a1	3.02546511794161e-07	0.256410683963155	0.284	0.06	0.00373644942065789
Degs1	3.19302998617117e-07	0.28939413073897	0.25	0.045	0.00394339203292139
Rnase4	3.22076571095682e-07	0.31315788525963	0.341	0.09	0.00397764565303167
Canx	3.59740424049776e-07	0.396475048252416	0.455	0.175	0.00444279423701473
Rbm3	3.76776569174754e-07	0.408464845355358	0.477	0.185	0.00465319062930821
Ddost	4.59974966818881e-07	0.355792989449408	0.341	0.1	0.00568069084021318
Clic1	4.88381579214186e-07	0.31566910441568	0.25	0.05	0.00603151250329519
Sfrp2	5.21590790550841e-07	0.319354151223536	0.17	0.015	0.00644164626330288
Vat1	5.29703560808629e-07	0.344532714219533	0.261	0.055	0.00654183897598657
Tcirg1	5.92389702958213e-07	0.382024531022588	0.295	0.075	0.00731601283153393
Cavin1	5.95999229678922e-07	0.434691680897343	0.364	0.115	0.00736059048653469
Aspn	6.00460827395667e-07	0.277533975528909	0.25	0.05	0.00741569121833649
Myh9	6.040674387838e-07	0.333690102013647	0.25	0.05	0.00746023286897992
R3hdm4	6.19843635380824e-07	0.276683078989416	0.261	0.055	0.00765506889695317
Cap1	6.46904052962372e-07	0.31566910441568	0.239	0.045	0.0079892650540853
Mcrip1	6.53508612059495e-07	0.274221241488073	0.318	0.085	0.00807083135893476
H2-Eb1	6.63325797919e-07	0.447458976971221	0.352	0.115	0.00819207360429964
Atox1	6.7646241257412e-07	0.339942148758714	0.477	0.19	0.00835431079529038
Ifi202b	6.86636824346886e-07	0.273128796408908	0.182	0.02	0.00847996478068404
Tspan4	6.94744283559181e-07	0.290358015886493	0.239	0.045	0.00858009190195589
Crtap	6.95449244062147e-07	0.25983197379545	0.193	0.025	0.00858879816416751
Lhfpl2	6.95449244062147e-07	0.25983197379545	0.193	0.025	0.00858879816416751
Atp1a1	7.20532105527786e-07	0.427918790575576	0.33	0.1	0.00889857150326816
Cd14	7.5335184726914e-07	0.304163815411523	0.216	0.035	0.00930389531377387
Cxcl12	7.58803316992665e-07	0.341736575967543	0.295	0.075	0.00937122096485941
Gabarapl1	7.62092092141485e-07	0.272297327162762	0.216	0.035	0.00941183733794734
Myof	7.82724987029848e-07	0.277533975528909	0.239	0.045	0.00966665358981862
Ap2m1	8.41944852229794e-07	0.350963757740358	0.386	0.125	0.010398018925038
Atp6v0c	8.92770637375517e-07	0.606187933604585	0.682	0.415	0.0110257173715876
Mt1	9.2595515039919e-07	0.29248431699488	0.727	0.355	0.01143554610743
Eif4a1	9.55780205299681e-07	0.355043342749824	0.386	0.13	0.0118038855354511
Il6st	1.00099650001387e-06	0.33235800027343	0.273	0.065	0.0123623067751713
Rack1	1.01064149273409e-06	0.565168892862393	0.83	0.66	0.012481422435266
Arpc2	1.03405382616882e-06	0.324354832281902	0.284	0.07	0.0127705647531849
Mt3	1.06057039476772e-06	0.330275437600882	0.364	0.115	0.0130980443753813
Lcp1	1.12152142112034e-06	0.357261167999643	0.307	0.085	0.0138507895508362
Htra1	1.16615303880038e-06	0.318874770909808	0.273	0.065	0.0144019900291847
Ddx5	1.18729248108303e-06	0.353778999093604	0.591	0.27	0.0146630621413754
Gabarap	1.22679248074849e-06	0.35434957257974	0.568	0.25	0.0151508871372439
Hsp90b1	1.29141223962673e-06	0.307043857801383	0.443	0.16	0.0159489411593901
Csf1r	1.42916480771167e-06	0.363394712182747	0.25	0.055	0.0176501853752391
Erp29	1.63682624534276e-06	0.353661428020598	0.386	0.13	0.020214804129983
Itgb1	1.64815551602147e-06	0.347074908781986	0.443	0.175	0.0203547206228651
Cd44	1.68217453047676e-06	0.320079670494994	0.25	0.055	0.020774855451388
Hnrnpk	1.69810789668951e-06	0.372628306298049	0.398	0.14	0.0209716325241155
Sfrp1	1.98616307504915e-06	0.253466215567079	0.17	0.02	0.0245291139768569
Txnip	2.03128897714042e-06	0.413310754559376	0.614	0.315	0.0250864188676842
Cilp2	2.05394539065658e-06	0.253466215567079	0.17	0.02	0.0253662255746087
Itgav	2.14078340120471e-06	0.275847598901022	0.25	0.055	0.0264386750048782
Serpina3n	2.19447631548504e-06	0.25983197379545	0.17	0.02	0.0271017824962402
Fuca1	2.2359723077069e-06	0.265344566520995	0.216	0.04	0.0276142580001803
Tapbp	2.37854886361463e-06	0.264766679455031	0.33	0.1	0.0293750784656407
Pi16	2.40641831360586e-06	0.372209357989288	0.318	0.095	0.0297192661730324
Anpep	2.54669180663355e-06	0.328500748810849	0.284	0.075	0.0314516438119244
Dap	2.62742779699153e-06	0.250919982924334	0.227	0.045	0.0324487332928454
Sdcbp	2.6736333262299e-06	0.335103483635095	0.295	0.085	0.0330193715789393
Lamp1	2.68152310133145e-06	0.480200378168821	0.705	0.44	0.0331168103014434
Mfap2	2.71268678907763e-06	0.263859038631832	0.216	0.04	0.0335016818451088
Ddx17	2.77840514422056e-06	0.268363389637323	0.284	0.075	0.0343133035311239
Man2b1	2.98750640617637e-06	0.372051574313199	0.284	0.08	0.0368957041162782
Snx5	3.07568422911063e-06	0.257741248780348	0.216	0.04	0.0379847002295162
Hspa5	3.12786016720937e-06	0.266262863193889	0.455	0.17	0.0386290730650357
Tuba1c	3.36840837978211e-06	0.251538766995964	0.205	0.035	0.0415998434903091
Nptn	3.42865815760149e-06	0.320079670494994	0.25	0.06	0.0423439282463784
Cst3	3.78234668426579e-06	0.578121700169984	0.909	0.805	0.0467119815506825

## Sheet: CalcificationDEgenes
Gene	p_val	avg_log2FC	pct.1	pct.2	p_val_adj
Mgp	2.10731225053133e-111	1.4931349223055	0.865	0	2.60253062940619e-107
Ctsb	3.97377744835516e-70	1.77212887704429	1	0.748	4.90761514871862e-66
Actb	1.87649545890846e-67	1.85070308391631	0.99	0.833	2.31747189175195e-63
Psap	5.24043851061082e-59	1.5832127187712	0.99	0.784	6.47194156060436e-55
Lyz2	2.4734476781454e-54	1.9674802947226	0.98	0.688	3.05470788250957e-50
Spp1	4.68102596613975e-54	2.66423091310471	0.9	0.475	5.78106706818259e-50
Tmsb10	4.09179969186848e-53	1.51383728624491	0.965	0.615	5.05337261945757e-49
Fn1	7.524224344536e-50	1.42742010783136	0.865	0.344	9.29241706550196e-46
Ctsz	2.00430241232022e-49	1.30353095003252	0.83	0.31	2.47531347921547e-45
Col1a1	9.13235044989704e-49	1.54330922226975	0.98	0.862	1.12784528056228e-44
Ckb	1.34537179182479e-48	1.42104566709228	0.835	0.328	1.66153416290362e-44
Lgals3	7.77026858368442e-46	1.45221368518596	0.855	0.429	9.59628170085026e-42
Grn	8.37635259338981e-46	1.08361446201365	0.78	0.234	1.03447954528364e-41
H2-D1	1.1821681107922e-43	1.21768354417574	0.88	0.436	1.45997761682837e-39
Crip1	4.27084425027912e-43	1.12029825796605	0.88	0.408	5.27449264909471e-39
Bgn	1.16855017120626e-42	1.39418191004492	0.765	0.275	1.44315946143973e-38
Postn	2.78290399603596e-42	0.952267389215898	0.645	0.138	3.43688643510441e-38
Apoe	3.76715809651539e-42	1.61155027271011	0.95	0.716	4.6524402491965e-38
Ctss	1.44967058545928e-41	1.15988932022515	0.725	0.22	1.79034317304221e-37
Cxcl14	1.80193479281623e-41	1.06043451840357	0.7	0.183	2.22538946912805e-37
H2-K1	2.45941655220614e-41	0.831406853394452	0.67	0.161	3.03737944197458e-37
Actg1	3.12517702682057e-41	1.07569335975132	0.945	0.603	3.85959362812341e-37
Cyba	1.65530380878565e-40	0.88455914494578	0.67	0.161	2.04430020385027e-36
Mmp12	1.97172607192357e-40	1.34978197932487	0.66	0.177	2.43508169882561e-36
C1qa	1.01318761607598e-39	0.868367111443194	0.68	0.177	1.25128670585383e-35
Anxa2	1.09464904755294e-39	1.10668797586647	0.735	0.239	1.35189157372788e-35
Laptm5	1.13400387422345e-39	0.790279476758003	0.64	0.14	1.40049478466596e-35
S100a6	1.1663171835809e-39	1.06851383888061	0.93	0.633	1.44040172172241e-35
Ftl1	1.65870845041011e-38	1.67128812576768	0.965	0.743	2.04850493625648e-34
Ptma	2.5085832262195e-38	0.916839720603406	0.825	0.339	3.09810028438109e-34
C1qc	1.37751871444977e-37	0.777677610703608	0.625	0.138	1.70123561234546e-33
Col1a2	1.48114301936167e-37	1.44972842179637	0.975	0.844	1.82921162891166e-33
B2m	2.5917217922415e-37	0.926119748431675	0.795	0.314	3.20077641341826e-33
Ctsl	3.5160720743743e-37	1.36549036035849	0.855	0.427	4.34234901185226e-33
Lgmn	2.66249369060441e-36	0.75790057994798	0.67	0.179	3.28817970789644e-32
Tmsb4x	1.14670603923016e-35	1.03725356380854	0.955	0.711	1.41618195844924e-31
Atp6v0c	6.26766377869106e-35	0.96591712157693	0.835	0.42	7.74056476668345e-31
Vim	6.95381961209838e-35	1.13574794429331	0.855	0.452	8.5879672209415e-31
Fcer1g	1.62863302105301e-34	0.75894852203067	0.6	0.135	2.01136178100046e-30
Ctsk	1.48913251569936e-33	1.23420575277457	0.65	0.209	1.8390786568887e-29
Gpx1	2.10855581932334e-33	1.02444190986631	0.915	0.589	2.60406643686433e-29
Cd63	2.21702089186007e-33	0.900900410398584	0.835	0.413	2.73802080144718e-29
Hexa	2.5703208091128e-33	0.774026892950757	0.675	0.204	3.17434619925431e-29
Trem2	6.07158091967492e-33	0.646489848707287	0.545	0.11	7.49840243579852e-29
Myl6	6.37056403511473e-33	0.879766389239887	0.88	0.491	7.8676465833667e-29
Ucp2	9.26585647794897e-33	0.692081345691135	0.57	0.126	1.1443332750267e-28
Cd74	1.06387929610075e-32	1.04240129765158	0.755	0.321	1.31389093068442e-28
Mpeg1	1.1070791578563e-32	0.700520426095626	0.55	0.119	1.36724275995253e-28
Col3a1	1.9057446375489e-32	1.61643008692324	0.945	0.787	2.35359462737289e-28
Lum	2.23268333964584e-32	0.746379954458578	0.6	0.156	2.75736392446261e-28
Arhgdia	4.43302589427456e-32	0.761093065957926	0.775	0.317	5.47478697942908e-28
Anpep	1.04083262224154e-31	0.610186971470742	0.475	0.073	1.2854282884683e-27
Ctsd	1.10485233476874e-31	1.03486201403972	0.955	0.709	1.3644926334394e-27
Cfl1	3.8279020569149e-31	0.831720613785061	0.735	0.303	4.7274590402899e-27
Sirpa	6.00405867971884e-31	0.637140849967522	0.52	0.106	7.41501246945276e-27
Arpc5	6.11398733302381e-31	0.601318125023804	0.525	0.108	7.5507743562844e-27
Lcp1	1.27921943766011e-30	0.629429332628229	0.51	0.103	1.57983600551024e-26
Fabp5	2.74860242907839e-30	0.965458322068885	0.675	0.25	3.39452399991182e-26
Eef1a1	2.85005672595907e-30	0.94599089374369	0.925	0.679	3.51982005655945e-26
Sh3bgrl3	1.38354149997105e-29	0.675946866140283	0.695	0.243	1.70867375246425e-25
Cd9	2.18334716085555e-29	0.803066565902111	0.605	0.177	2.6964337436566e-25
Ctsa	2.6209783246561e-29	0.815111091864394	0.655	0.236	3.23690823095029e-25
Il1rn	3.44805733851694e-29	0.631877773070584	0.365	0.037	4.25835081306843e-25
Anxa1	5.10402095060883e-29	0.736016507751732	0.565	0.158	6.30346587400191e-25
Itgb2	1.20587066070607e-28	0.68544389376899	0.48	0.096	1.489250265972e-24
Lrp1	2.14455181473081e-28	0.692174477560438	0.615	0.197	2.64852149119254e-24
Rpl3	4.15605161264355e-28	0.667165160050681	0.655	0.227	5.13272374161478e-24
Pld3	4.93051557002896e-28	0.607671647671954	0.51	0.115	6.08918672898577e-24
Cd68	6.77144990648364e-28	0.744684542258552	0.53	0.142	8.3627406345073e-24
Pfn1	6.81210909572647e-28	0.789752663831637	0.86	0.5	8.41295473322218e-24
S100a4	6.92238452049315e-28	0.79080171470158	0.63	0.213	8.54914488280904e-24
Cstb	7.3953448096256e-28	0.722612014221192	0.595	0.186	9.13325083988761e-24
Igfbp4	7.83596854611644e-28	0.668407579282784	0.55	0.144	9.6774211544538e-24
Cyth4	1.39818328314713e-27	0.475800505503579	0.4	0.055	1.72675635468671e-23
Tyrobp	1.46973424644782e-27	0.722711151485679	0.585	0.172	1.81512179436306e-23
Ywhaz	4.34543270852244e-27	0.551000334764449	0.49	0.106	5.36660939502522e-23
Aprt	5.93152838402373e-27	0.498811535930411	0.415	0.067	7.3254375542693e-23
Loxl1	7.11014841903469e-27	0.574555062743346	0.465	0.094	8.78103329750784e-23
Col6a3	1.00123812140324e-26	0.780871747197528	0.635	0.216	1.23652907993301e-22
Capg	1.57262107060128e-26	0.590378800200368	0.53	0.135	1.94218702219258e-22
Sparc	6.50331117220037e-26	1.1219356053645	0.935	0.757	8.03158929766746e-22
Flna	6.92106769301838e-26	0.740317531343982	0.6	0.2	8.5475186008777e-22
Col5a1	1.13420343895609e-25	0.664896516364904	0.54	0.163	1.40074124711077e-21
Cybb	1.32701878236311e-25	0.56775723493727	0.44	0.092	1.63886819621844e-21
C3	3.41358011933355e-25	0.890655788799751	0.555	0.179	4.21577144737694e-21
Cd44	3.62075329653494e-25	0.519777828911647	0.43	0.085	4.47163032122064e-21
Mmp19	8.35434204104846e-25	0.48340922830703	0.355	0.048	1.03176124206948e-20
Cotl1	1.13622999802807e-24	0.567237579727077	0.455	0.103	1.40324404756466e-20
Eln	2.09030524374424e-24	0.87149798044495	0.415	0.087	2.58152697602413e-20
Npc2	2.63459849602129e-24	0.617645747791909	0.595	0.204	3.25372914258629e-20
Hexb	3.92267232770057e-24	0.496841017634489	0.42	0.083	4.8445003247102e-20
Fxyd5	6.54557843821571e-24	0.586041095653665	0.54	0.17	8.0837893711964e-20
Fcgr3	1.32254151245867e-23	0.467335948008392	0.355	0.053	1.63333876788646e-19
Coro1a	1.87308432233524e-23	0.654617729590688	0.45	0.11	2.31325913808403e-19
Atp6v0e	2.45185180723369e-23	0.57344126278436	0.545	0.174	3.0280369819336e-19
Col6a2	5.72814662323719e-23	0.703403792646444	0.61	0.225	7.07426107969793e-19
Anxa5	6.08550953356605e-23	0.620437244928363	0.515	0.158	7.51560427395407e-19
Acp5	6.81282338559124e-23	1.03759081302332	0.44	0.112	8.41383688120518e-19
Rhoc	7.92639286518445e-23	0.521253338896506	0.535	0.163	9.78909518850279e-19
Rack1	9.42157611622138e-23	0.726521458678079	0.91	0.667	1.16356465035334e-18
Col6a1	1.08461047329081e-22	0.687341662889713	0.62	0.243	1.33949393451415e-18
Lamp1	1.26627619181635e-22	0.775320506058555	0.765	0.431	1.5638510968932e-18
Clic1	1.46079652310547e-22	0.494350518090609	0.39	0.078	1.80408370603526e-18
H3f3b	1.97928464841031e-22	0.542039768579371	0.57	0.195	2.44441654078673e-18
Arpc1b	2.30105581040864e-22	0.523218211704448	0.64	0.243	2.84180392585467e-18
Ifitm2	2.34155257122995e-22	0.539365634281046	0.58	0.202	2.89181742546899e-18
Lmna	2.79350690934072e-22	0.503246208474394	0.595	0.209	3.44998103303579e-18
Pdia3	4.97641850560697e-22	0.484973337462418	0.485	0.138	6.14587685442461e-18
Col5a2	5.90883080701782e-22	0.649325846733416	0.51	0.165	7.297406046667e-18
C1qb	7.75858596336182e-22	0.644264492599053	0.545	0.195	9.58185366475185e-18
Plin2	9.69821837527244e-22	0.521554358164585	0.435	0.108	1.19772996934615e-17
Man2b1	9.98280987521325e-22	0.516645557780962	0.405	0.089	1.23287701958884e-17
Anxa4	1.68266401232057e-21	0.402792581405601	0.355	0.062	2.0780900552159e-17
Srgn	1.93596120923211e-21	0.473131935880959	0.36	0.067	2.39091209340165e-17
Cyb5r3	2.01413388080926e-21	0.457424020744869	0.44	0.11	2.48745534279944e-17
Rcn3	2.06430634070499e-21	0.540793338544903	0.475	0.135	2.54941833077067e-17
Pltp	3.31119846460032e-21	0.449264979761902	0.4	0.089	4.08933010378139e-17
BC005537	4.4999931752866e-21	0.588956876655556	0.525	0.181	5.55749157147895e-17
Tnfrsf1a	6.20277183047073e-21	0.382182301730316	0.345	0.06	7.66042321063135e-17
Gm2a	6.39231234256518e-21	0.445640876909073	0.36	0.069	7.89450574306799e-17
Rplp1	9.56501585692362e-21	0.766931738136043	0.965	0.954	1.18127945833007e-16
S100a11	1.13071616779286e-20	0.48689821438691	0.48	0.14	1.39643446722418e-16
Marcks	1.32939979780909e-20	0.516778949213805	0.495	0.154	1.64180875029423e-16
H2-Aa	1.39675483964821e-20	0.62897147121162	0.545	0.195	1.72499222696553e-16
Csf1r	1.5875297370752e-20	0.456004206441126	0.37	0.076	1.96059922528788e-16
Atp1a1	1.82996782330635e-20	0.493655580562219	0.435	0.115	2.26001026178334e-16
P4hb	2.52218438817361e-20	0.553541403045413	0.59	0.234	3.11489771939441e-16
Itm2b	4.87897239369792e-20	0.662748049786328	0.705	0.369	6.02553090621693e-16
Tuba1a	5.04415701309296e-20	0.462496870896775	0.525	0.174	6.2295339111698e-16
Cpxm1	5.7899300387384e-20	0.442504095028456	0.32	0.053	7.15056359784192e-16
Tmem176b	6.97218324836684e-20	0.404436054194937	0.375	0.08	8.61064631173305e-16
Arpc4	8.46516547830519e-20	0.516910783453349	0.5	0.167	1.04544793657069e-15
Cap1	9.24704897305042e-20	0.401408361497369	0.375	0.08	1.14201054817173e-15
Tcirg1	1.21755341099394e-19	0.494418228227071	0.41	0.106	1.50367846257751e-15
Sfrp2	1.51145153207345e-19	0.389493553100692	0.27	0.032	1.86664264211071e-15
Gpr137b	1.66551679492628e-19	0.370238363044786	0.275	0.034	2.05691324173395e-15
Atp6v0b	2.02933042994829e-19	0.585413001800482	0.55	0.213	2.50622308098614e-15
Akr1a1	2.16061503575081e-19	0.504176205818746	0.615	0.255	2.66835956915225e-15
Pcolce	2.16217872054797e-19	0.646187661910453	0.545	0.218	2.67029071987674e-15
Lyz1	2.35170978214053e-19	0.34217376706974	0.285	0.039	2.90436158094355e-15
Serpinf1	2.44512014566022e-19	0.658543819878838	0.58	0.239	3.01972337989037e-15
Tubb5	2.73363180377483e-19	0.604549803041183	0.62	0.268	3.37603527766192e-15
Ccl2	4.89818014072713e-19	0.494873715035025	0.295	0.046	6.049252473798e-15
Nme1	4.8992859104395e-19	0.467431740039401	0.475	0.149	6.05061809939278e-15
Cd52	5.81129034352766e-19	0.388400824465473	0.32	0.057	7.17694357425666e-15
Serpine2	6.78373598760819e-19	0.498976510189375	0.4	0.103	8.37791394469612e-15
Lgals1	7.66036780384216e-19	0.596868103322379	0.9	0.656	9.46055423774507e-15
Mmp3	8.90615207778479e-19	0.464887418321769	0.345	0.071	1.09990978160642e-14
Tagln2	1.79032865990632e-18	0.537964279104433	0.465	0.151	2.21105589498431e-14
Timp1	1.83600601363297e-18	0.772379171374066	0.46	0.158	2.26746742683671e-14
Vsir	1.84814058454087e-18	0.388389735639723	0.34	0.071	2.28245362190797e-14
Thbs4	2.17480500639207e-18	0.53171206173761	0.565	0.22	2.68588418289421e-14
Unc93b1	2.35593489336348e-18	0.35121353736303	0.29	0.046	2.9095795933039e-14
Lilrb4a	3.63813483165354e-18	0.420013327126311	0.315	0.06	4.49309651709212e-14
Dap	3.66616340054169e-18	0.36155335448639	0.32	0.06	4.52771179966899e-14
Cfb	4.13813056260785e-18	0.328200468367852	0.24	0.025	5.11059124482069e-14
Atp6v0d2	4.36597482730617e-18	0.443302912500216	0.385	0.096	5.39197891172312e-14
Pirb	4.68145865210474e-18	0.384195261757313	0.28	0.044	5.78160143534935e-14
Ccl6	4.69010520481221e-18	0.514875964170262	0.44	0.138	5.79227992794308e-14
Zfp36l2	4.91053940391136e-18	0.32404333619756	0.28	0.041	6.06451616383053e-14
Lilr4b	5.97445374016493e-18	0.355301331603697	0.28	0.044	7.37845036910369e-14
H2-Eb1	6.31049028071369e-18	0.508433774729155	0.4	0.112	7.79345549668141e-14
Plekho2	6.56867761246411e-18	0.387362540835995	0.335	0.071	8.11231685139318e-14
Cox6a1	9.14451283214208e-18	0.416055992113865	0.5	0.17	1.12934733476955e-13
Ppib	9.17535374661368e-18	0.439038575608318	0.485	0.165	1.13315618770679e-13
Gpx3	1.1004294777489e-17	0.806389323828439	0.63	0.33	1.35903040501989e-13
Rrbp1	1.47025479990175e-17	0.380317626044411	0.365	0.089	1.81576467787867e-13
Fam129b	1.63256414315281e-17	0.364379222835156	0.31	0.06	2.01621671679372e-13
Cd84	1.82496306699003e-17	0.391565588356154	0.28	0.046	2.25382938773269e-13
Hspg2	1.90297424835083e-17	0.483788286386165	0.455	0.147	2.35017319671327e-13
Canx	2.12145989254643e-17	0.480813451925932	0.495	0.183	2.62000296729484e-13
Mfge8	2.18695153645258e-17	0.593218492504934	0.495	0.188	2.70088514751894e-13
Ptms	2.48785494165794e-17	0.496516216948507	0.615	0.275	3.07250085294755e-13
H2-Ab1	2.74341676238391e-17	0.485926375319585	0.4	0.117	3.38811970154413e-13
Cmtm3	4.41231900473157e-17	0.335274029687541	0.325	0.069	5.44921397084348e-13
Gusb	5.69603614891427e-17	0.371140921828572	0.345	0.08	7.03460464390912e-13
Junb	8.23675349651769e-17	0.300960894955967	0.255	0.037	1.01723905681993e-12
Cilp	8.83126864926312e-17	0.503296379573524	0.36	0.094	1.09066167818399e-12
Rps9	9.00523543818588e-17	0.587375678746011	0.915	0.722	1.11214657661596e-12
Mt1	9.3064986539071e-17	0.538529531654984	0.815	0.466	1.14935258375753e-12
Tapbp	9.40937648366601e-17	0.352234317432394	0.36	0.089	1.16205799573275e-12
Rbm3	1.09977717861629e-16	0.510431856036219	0.525	0.209	1.35822481559111e-12
Cd36	1.34374248659947e-16	0.512893422919854	0.525	0.213	1.65952197095035e-12
Vamp8	1.37978121796367e-16	0.384508543780843	0.43	0.133	1.70402980418514e-12
Jund	1.65006447897042e-16	0.40973035386445	0.45	0.151	2.03782963152847e-12
Il11ra1	1.68005639831729e-16	0.380532047666728	0.405	0.119	2.07486965192186e-12
Slc37a2	1.7468870114451e-16	0.363868838169059	0.255	0.039	2.1574054591347e-12
Plek	1.83849501483155e-16	0.341794385030636	0.285	0.053	2.27054134331697e-12
Clec12a	2.20674239300315e-16	0.336698637003589	0.25	0.037	2.72532685535889e-12
Atp6ap2	2.59637156056049e-16	0.31458793539784	0.25	0.037	3.2065188772922e-12
Dpt	2.91441125278042e-16	0.374027902334385	0.325	0.076	3.59929789718382e-12
Vat1	3.55016274549435e-16	0.368119569853335	0.35	0.089	4.38445099068553e-12
Atp6v1b2	3.6629672289709e-16	0.374306388010549	0.345	0.085	4.52376452777906e-12
Fbn1	3.70723972507665e-16	0.460236984496506	0.495	0.19	4.57844106046966e-12
Pgam1	4.49704895150461e-16	0.340224845045878	0.34	0.083	5.5538554551082e-12
Rcn1	4.99206477667207e-16	0.372747560153987	0.285	0.055	6.16519999919001e-12
Rpn2	5.32248355532105e-16	0.420312962637282	0.405	0.124	6.5732671908215e-12
Itgax	5.35551508757502e-16	0.390371290708334	0.33	0.078	6.61406113315515e-12
Calu	5.8938306136653e-16	0.50096463987975	0.48	0.188	7.27888080787664e-12
Gnai2	6.29910024177629e-16	0.427626411049723	0.49	0.186	7.77938879859372e-12
Tuba1b	7.06642399451309e-16	0.496759462903186	0.54	0.232	8.72703363322367e-12
Atp6v0d1	7.51317003952091e-16	0.315424425849111	0.295	0.06	9.27876499880832e-12
Cxcl16	8.54108252294303e-16	0.292450893810529	0.205	0.021	1.05482369158346e-11
Cd53	8.98874547553837e-16	0.275692726537786	0.235	0.032	1.11011006622899e-11
Atp6ap1	1.08500660319186e-15	0.462289411262405	0.445	0.161	1.33998315494195e-11
Sdcbp	1.11030574727155e-15	0.354872609486948	0.345	0.089	1.37122759788037e-11
Tpm4	1.15499776534247e-15	0.276962466716298	0.26	0.044	1.42642224019795e-11
Emp1	1.27624562526331e-15	0.438186799913678	0.4	0.128	1.57616334720019e-11
Adam15	1.29565090120183e-15	0.352520791623695	0.275	0.053	1.60012886298425e-11
Abhd12	1.46408224930134e-15	0.344972894052382	0.32	0.076	1.80814157788716e-11
Col14a1	1.56214487135766e-15	0.375136238502736	0.325	0.08	1.92924891612671e-11
Ccl9	1.68390713338079e-15	0.44867889215642	0.32	0.078	2.07962530972528e-11
Cebpa	1.69155923842775e-15	0.271169523331473	0.22	0.028	2.08907565945828e-11
Atp1b3	1.69884184035329e-15	0.294253136444514	0.27	0.048	2.09806967283632e-11
Cndp2	1.79250000646048e-15	0.350704070257147	0.295	0.064	2.21373750797869e-11
Serpinh1	1.94107097851552e-15	0.467812373256012	0.52	0.213	2.39722265846667e-11
Txn1	2.05209199030984e-15	0.468519685072055	0.52	0.216	2.53433360803265e-11
Ctsc	2.23808967066188e-15	0.385394334472216	0.375	0.11	2.76404074326743e-11
Thbs2	2.42716219944065e-15	0.332671899302585	0.25	0.041	2.9975453163092e-11
Serinc3	2.48281606301026e-15	0.419784018528373	0.48	0.186	3.06627783781767e-11
Cxcl12	2.52425238744409e-15	0.413834752197187	0.41	0.133	3.11745169849346e-11
Dhrs3	2.5497139295638e-15	0.446834348527189	0.395	0.128	3.1488967030113e-11
Gns	2.57349652453604e-15	0.330576514744418	0.33	0.083	3.17826820780201e-11
Lat2	2.69878370348142e-15	0.29390232913801	0.245	0.039	3.33299787379955e-11
Rab7b	2.76061510634635e-15	0.297062670031338	0.25	0.041	3.40935965633774e-11
Ahnak	2.82074414078495e-15	0.466853134496677	0.63	0.319	3.48361901386941e-11
Ap2s1	2.9150514060393e-15	0.425259148594524	0.455	0.163	3.60008848645854e-11
Pdia6	3.39925436906772e-15	0.388357846181363	0.35	0.096	4.19807914579864e-11
Gnb2	3.97839330223531e-15	0.38644973154209	0.45	0.163	4.91331572826061e-11
Efhd2	4.72978500556565e-15	0.314659347106351	0.295	0.064	5.84128448187358e-11
Rarres2	5.04560569727272e-15	0.351738631105274	0.37	0.106	6.23132303613181e-11
Ccdc80	5.38232186909358e-15	0.336913518148638	0.34	0.089	6.64716750833057e-11
Tkt	5.39396227031737e-15	0.279540784923142	0.22	0.03	6.66154340384195e-11
Ms4a7	5.63253546312911e-15	0.295314331814825	0.24	0.039	6.95618129696445e-11
Cd14	6.39592591393537e-15	0.297062670031338	0.25	0.044	7.89896850371018e-11
Serping1	6.40522599896958e-15	0.414639154248073	0.35	0.099	7.91045410872743e-11
Tuba1c	7.00492581079765e-15	0.314624183865166	0.265	0.05	8.65108337633509e-11
Tmem50a	7.02567835316712e-15	0.324514761957217	0.33	0.085	8.6767127661614e-11
App	7.36325400460576e-15	0.380667888261987	0.4	0.128	9.09361869568812e-11
Slfn2	8.53460436191126e-15	0.288277779944132	0.25	0.044	1.05402363869604e-10
Atp6v1a	1.29262016451852e-14	0.315447358713637	0.31	0.076	1.59638590318037e-10
Tgfbi	1.40641247518501e-14	0.337502026309271	0.3	0.071	1.73691940685349e-10
Csf2ra	1.6993441437015e-14	0.291147225576692	0.28	0.06	2.09869001747136e-10
Plxnd1	1.86982839415954e-14	0.313900378894974	0.29	0.064	2.30923806678703e-10
Mfsd12	1.97570117531523e-14	0.283155427561183	0.265	0.053	2.43999095151431e-10
Wdr1	2.57468767214928e-14	0.336101525318653	0.34	0.094	3.17973927510436e-10
Tmem106a	2.70942412280481e-14	0.260962827024048	0.225	0.034	3.34613879166393e-10
Prdx1	3.30036780709254e-14	0.6549780177704	0.78	0.532	4.07595424175929e-10
C4b	3.49583526340479e-14	0.46505382534369	0.335	0.096	4.31735655030492e-10
Iqgap1	3.57144806895734e-14	0.388347651861563	0.355	0.108	4.41073836516232e-10
Svep1	3.5797269188622e-14	0.254165572644783	0.19	0.021	4.42096274479482e-10
S100a10	4.11828262805229e-14	0.367428613467237	0.57	0.264	5.08607904564458e-10
Fstl1	4.24827473933455e-14	0.362237946680379	0.385	0.124	5.24661930307818e-10
Cers2	5.58412797120809e-14	0.349327052153131	0.295	0.071	6.89639804444199e-10
Myo9b	5.76659036184848e-14	0.250394439263625	0.2	0.025	7.12173909688287e-10
Mfap4	6.72868204504429e-14	0.405702131538929	0.28	0.067	8.30992232562969e-10
Plxnb2	7.68670476610419e-14	0.313853871100419	0.265	0.057	9.49308038613867e-10
AC149090.1	8.0864051642535e-14	0.316218467941306	0.305	0.078	9.98671037785307e-10
Mtch1	8.28765907258522e-14	0.429590776225293	0.395	0.14	1.02352589546427e-09
Ptafr	8.69468176163701e-14	0.301932634591811	0.225	0.037	1.07379319756217e-09
Hspa5	8.76070106771882e-14	0.441779668680878	0.535	0.241	1.08194658186327e-09
Igfbp7	9.49653258823337e-14	0.648704482862319	0.56	0.291	1.17282177464682e-09
Actr3	1.04747358415105e-13	0.32005260587657	0.285	0.069	1.29362987642655e-09
Cd47	1.06304060727976e-13	0.299060979640224	0.275	0.062	1.3128551499905e-09
Lgals3bp	1.08112408602488e-13	0.26038968457823	0.22	0.034	1.33518824624073e-09
Lasp1	1.47817253298164e-13	0.294253136444514	0.26	0.055	1.82554307823232e-09
Myh9	1.51975964452123e-13	0.325301572703744	0.305	0.08	1.87690316098372e-09
Emp3	1.78567627799753e-13	0.366688972571246	0.36	0.115	2.20531020332695e-09
Rap1b	1.90980147906528e-13	0.345455589102072	0.34	0.101	2.35860482664562e-09
Trf	1.91607745330409e-13	0.275705194572864	0.25	0.05	2.36635565483055e-09
Hnrnpk	1.95791613152755e-13	0.38823189611442	0.495	0.213	2.41802642243652e-09
Hsp90b1	1.97509740158998e-13	0.345568703949407	0.445	0.165	2.43924529096363e-09
Cst3	2.05436664718175e-13	0.569112977675098	0.96	0.867	2.53714280926946e-09
Cd93	2.10580158928688e-13	0.313147448196985	0.295	0.076	2.6006649627693e-09
Angptl4	2.16048678848366e-13	0.288277779944132	0.23	0.041	2.66820118377732e-09
Calr	2.32077654687813e-13	0.488258349342833	0.545	0.275	2.86615903539449e-09
Lipa	2.38299510599695e-13	0.369634948286651	0.26	0.057	2.94299895590623e-09
Erp29	2.52950597878302e-13	0.352323262568026	0.405	0.138	3.12393988379703e-09
Lhfpl2	2.67617869482328e-13	0.257222405499547	0.225	0.039	3.30508068810676e-09
Timp2	3.08804619686935e-13	0.496746000343257	0.535	0.264	3.81373705313364e-09
C1ra	3.14351297625171e-13	0.337260227089583	0.24	0.048	3.88223852567086e-09
Ddx5	3.92810280735264e-13	0.413834752197187	0.62	0.317	4.85120696708051e-09
Mmp9	5.47848139553389e-13	0.340767513284271	0.195	0.028	6.76592452348435e-09
Eif4a1	5.66744699586368e-13	0.357947811761904	0.41	0.151	6.99929703989164e-09
Ifngr1	5.77507511516261e-13	0.264619476123756	0.265	0.06	7.13221776722582e-09
Sh3bgrl	5.94937008342928e-13	0.250381638008598	0.245	0.05	7.34747205303516e-09
Lamp2	6.64886657513228e-13	0.306090372496823	0.355	0.11	8.21135022028836e-09
Tmem176a	8.47067670559601e-13	0.28068700716522	0.255	0.057	1.04612857314111e-08
Lfng	1.13234165112095e-12	0.308109937119913	0.19	0.028	1.39844193913437e-08
Metrnl	1.20985023489541e-12	0.292513482259417	0.24	0.05	1.49416504009583e-08
Myl12b	1.37704358102853e-12	0.34756153277802	0.34	0.11	1.70064882257023e-08
Ap1s1	1.38540936091256e-12	0.301932634591811	0.225	0.044	1.71098056072702e-08
Actr2	1.52073325007083e-12	0.312400483154773	0.29	0.078	1.87810556383747e-08
Rpl31	1.59546834810022e-12	0.428108883179305	0.845	0.589	1.97040340990377e-08
Dnase2a	1.64885513122268e-12	0.280773222405597	0.215	0.039	2.03633608706002e-08
Mtpn	1.98863921351753e-12	0.288714952903084	0.255	0.06	2.45596942869415e-08
Fcgrt	2.04926661458632e-12	0.298491086736697	0.35	0.115	2.53084426901411e-08
Maged1	2.38749232449058e-12	0.262673944486418	0.26	0.062	2.94855302074586e-08
Ppia	2.47657111235724e-12	0.545510374501954	0.755	0.505	3.05856532376119e-08
Gnb1	2.49420188337307e-12	0.32204420249202	0.345	0.115	3.08033932596574e-08
Fbln1	2.76267620253658e-12	0.313089778457369	0.255	0.062	3.41190511013268e-08
Gpnmb	3.51562084451567e-12	0.283954469650277	0.21	0.039	4.34179174297685e-08
Capns1	3.70624483421487e-12	0.402312882301967	0.635	0.342	4.57721237025537e-08
Gas6	3.71953127549291e-12	0.405630832764994	0.345	0.119	4.59362112523375e-08
Actn1	3.82564966149356e-12	0.268865778200686	0.245	0.055	4.72467733194455e-08
Mapk3	4.13375285028287e-12	0.294923689578077	0.31	0.094	5.10518477009935e-08
Ifitm3	4.15101902025625e-12	0.40848583240175	0.49	0.22	5.12650849001647e-08
Hnrnpf	4.29621870415279e-12	0.252912341063615	0.27	0.069	5.30583009962869e-08
Pgd	4.45826745071612e-12	0.274503875396245	0.275	0.071	5.50596030163441e-08
Mmp2	4.77810742278004e-12	0.671155506836587	0.485	0.236	5.90096266713335e-08
Slc39a1	6.05009446721903e-12	0.279911118723053	0.31	0.092	7.47186666701551e-08
Lpl	6.27494765631388e-12	0.468211216297612	0.575	0.312	7.74956035554764e-08
9530068E07Rik	6.52827349032165e-12	0.28302588102126	0.275	0.073	8.06241776054724e-08
Snx5	7.4027503690367e-12	0.291908651822646	0.295	0.085	9.14239670576032e-08
Tspo	8.20882164818619e-12	0.347098670622268	0.475	0.216	1.01378947355099e-07
Tnc	8.77070564463106e-12	0.318523664507998	0.24	0.055	1.08318214711194e-07
Ctsh	8.97899840441228e-12	0.284307024024276	0.26	0.067	1.10890630294492e-07
Il6st	9.35611502299603e-12	0.276331228447252	0.3	0.089	1.15548020534001e-07
Fau	9.64889877210573e-12	0.462359538073482	0.955	0.908	1.19163899835506e-07
Esd	1.02382423567462e-11	0.409305093716672	0.42	0.179	1.26442293105815e-07
Ikbkb	1.292768649998e-11	0.320423812630422	0.4	0.154	1.59656928274754e-07
Rhoa	1.47950284165038e-11	0.35228008168055	0.49	0.222	1.82718600943822e-07
Kctd12	2.06423892241257e-11	0.272054763200257	0.265	0.071	2.54933506917952e-07
Dcn	2.12449915599894e-11	0.476562712796015	0.66	0.401	2.62375645765869e-07
Clta	2.57308125481841e-11	0.353651050247266	0.43	0.181	3.17775534970073e-07
Scpep1	2.72252687743372e-11	0.254607331984224	0.21	0.044	3.36232069363065e-07
Prelid1	2.8085949348532e-11	0.2962146527778	0.31	0.099	3.4686147445437e-07
Rpl8	2.81854117144698e-11	0.404200081938997	0.9	0.722	3.48089834673702e-07
Lox	2.96850435842135e-11	0.285609042035262	0.245	0.062	3.66610288265037e-07
Mrc1	3.00227111019543e-11	0.289803011779127	0.26	0.071	3.70780482109136e-07
Dazap2	3.095895549189e-11	0.318395288013796	0.38	0.147	3.82343100324842e-07
Ywhah	3.89351164650633e-11	0.32051879113832	0.365	0.135	4.80848688343532e-07
Pla2g7	3.99985594732943e-11	0.251925915778974	0.245	0.062	4.93982209495185e-07
Ccl7	4.34577216859397e-11	0.291533635090922	0.26	0.071	5.36702862821355e-07
Smoc2	4.44052381670385e-11	0.384590791585942	0.39	0.158	5.48404691362925e-07
Col4a2	4.85259942143619e-11	0.357446962931708	0.415	0.174	5.99296028547369e-07
Atp6v1e1	4.91663017483003e-11	0.334545842392547	0.365	0.14	6.07203826591509e-07
Selenop	5.03187765180155e-11	0.425361005578214	0.54	0.287	6.21436889997492e-07
Ewsr1	5.31073074429479e-11	0.361599444770914	0.475	0.216	6.55875246920407e-07
Degs1	5.31958798130054e-11	0.254495427206779	0.24	0.06	6.56969115690617e-07
Rps16	6.27424709558582e-11	0.432817855564759	0.89	0.794	7.74869516304849e-07
Fbln2	7.90307644103424e-11	0.252912341063615	0.245	0.064	9.76029940467728e-07
Atpif1	8.70975051832832e-11	0.331328505921668	0.41	0.172	1.07565418901355e-06
Nupr1	9.067622851855e-11	0.359408479264994	0.255	0.073	1.11985142220409e-06
Selenof	1.00652897715371e-10	0.291784880853764	0.4	0.161	1.24306328678483e-06
Rhob	1.01428972466077e-10	0.299161936828137	0.31	0.103	1.25264780995605e-06
Bri3	1.11810871975166e-10	0.338546624892949	0.39	0.158	1.3808642688933e-06
Hnrnpl	1.21824561781584e-10	0.258493373326914	0.255	0.071	1.50453333800256e-06
Thy1	1.33390607677883e-10	0.291533635090922	0.25	0.069	1.64737400482185e-06
Gm47283	1.42010238849929e-10	0.324524810224453	0.385	0.154	1.75382644979662e-06
Creg1	1.44387656240987e-10	0.269591082210245	0.25	0.069	1.78318755457619e-06
Itm2c	1.56510806858861e-10	0.279911118723053	0.295	0.096	1.93290846470693e-06
Mt3	1.65411999616696e-10	0.369614692685827	0.36	0.14	2.04283819526619e-06
Grk2	1.78775250580063e-10	0.283526729851456	0.275	0.085	2.20787434466378e-06
Ftl1-ps1	2.07667457320787e-10	0.251402832151397	0.24	0.064	2.56469309791172e-06
Mt2	2.21348896436285e-10	0.373192767699841	0.555	0.291	2.73365887098812e-06
Rnh1	2.55301989831224e-10	0.307731971427185	0.365	0.147	3.15297957441562e-06
Col4a1	2.60204459990093e-10	0.365732524864453	0.46	0.227	3.21352508087764e-06
Taldo1	2.79657902666547e-10	0.311487673860868	0.39	0.161	3.45377509793185e-06
Ddost	3.23002687451066e-10	0.32204420249202	0.34	0.131	3.98908319002066e-06
Srsf2	3.73954693158775e-10	0.345905704557095	0.36	0.147	4.61834046051087e-06
Ctnnb1	4.42590768106357e-10	0.314960617815757	0.435	0.2	5.46599598611351e-06
Itgb1	4.82795241989176e-10	0.339621951889798	0.47	0.234	5.96252123856632e-06
Arf1	5.81210991289518e-10	0.315709353870436	0.49	0.243	7.17795574242555e-06
Ly6e	6.15811288690606e-10	0.356576415416345	0.37	0.154	7.60526941532899e-06
Arf5	6.57825227013981e-10	0.306166457988015	0.42	0.186	8.12414155362267e-06
Ostf1	7.27089106491274e-10	0.263183129615266	0.295	0.101	8.97955046516724e-06
Igf1	8.03057416892785e-10	0.257594665865666	0.215	0.055	9.9177590986259e-06
Sat1	8.36017331238519e-10	0.273949560484336	0.29	0.099	1.03248140407957e-05
Eef1d	9.96961519077202e-10	0.388961981178187	0.535	0.3	1.23124747606035e-05
Rps15	1.00415128882218e-09	0.400077455590041	0.88	0.743	1.24012684169539e-05
Rpsa	1.20806891641451e-09	0.422593552115197	0.905	0.812	1.49196511177192e-05
Ifi27l2a	1.43349794989816e-09	0.360060578040754	0.46	0.232	1.77036996812423e-05
Aebp1	1.94321531010394e-09	0.412550872926829	0.345	0.149	2.39987090797837e-05
Dstn	2.02129357521199e-09	0.257952699132397	0.25	0.078	2.49629756538681e-05
Myl4	2.14185201537623e-09	0.381979344139092	0.365	0.156	2.64518723898964e-05
Eef2	2.34303488343999e-09	0.376307352327	0.88	0.693	2.89364808104839e-05
Rps27a	2.47874987165813e-09	0.391955427176559	0.96	0.846	3.06125609149779e-05
Nisch	2.73300518313454e-09	0.322630847806523	0.33	0.131	3.37526140117116e-05
Cdc42	3.19496210258315e-09	0.372001675196141	0.515	0.289	3.94577819669019e-05
Pea15a	3.34621271235775e-09	0.263183129615266	0.29	0.106	4.13257269976182e-05
Cygb	3.36396596138451e-09	0.257246104607413	0.275	0.094	4.15449796230987e-05
Vasp	3.65406889136022e-09	0.27935892114482	0.25	0.08	4.51277508082987e-05
Sec61b	4.28285090181018e-09	0.285661987886999	0.385	0.172	5.28932086373558e-05
Rpl10a	4.57020128270312e-09	0.35846951501773	0.79	0.567	5.64419858413836e-05
Cd81	4.69311050750268e-09	0.290886285346115	0.47	0.234	5.7959914767658e-05
Rps12	4.82362869123186e-09	0.426257489182419	0.92	0.81	5.95718143367135e-05
Slc39a7	5.04716942959009e-09	0.253275992219586	0.295	0.108	6.23325424554376e-05
Ppp1ca	5.08329995688352e-09	0.350603990825878	0.57	0.342	6.27787544675115e-05
Mcl1	6.1273256702231e-09	0.27744484875796	0.36	0.154	7.56724720272553e-05
Nucb1	6.15421051555415e-09	0.254388675566574	0.255	0.085	7.60044998670937e-05
Ogn	7.39759694657912e-09	0.298901640022579	0.27	0.096	9.13603222902522e-05
Arpc2	7.68518973439983e-09	0.265800560955082	0.305	0.117	9.49120932198379e-05
Tln1	9.0383658319157e-09	0.289072897338834	0.315	0.128	0.000111623818024159
Ccl8	1.20578367055896e-08	0.308411199441173	0.32	0.131	0.000148914283314032
Npm1	1.66838391508579e-08	0.302276701737896	0.365	0.167	0.000206045413513096
Mfap5	1.72300446688598e-08	0.255972140812673	0.225	0.071	0.000212791051660418
Ly6a	1.89026034796104e-08	0.320967756449624	0.41	0.204	0.000233447152973189
Atf4	1.90414150348203e-08	0.281213449826998	0.395	0.188	0.00023516147568003
Atox1	1.94777979976206e-08	0.283984800990687	0.465	0.245	0.000240550805270614
Cltc	2.34231714474402e-08	0.350518123787737	0.395	0.195	0.000289276167375886
Tmed10	2.78960672325282e-08	0.25507672635708	0.33	0.14	0.000344516430321723
Rps4x	2.92000287277746e-08	0.360890329474804	0.885	0.736	0.000360620354788017
Ace	3.73585970557642e-08	0.292677625704896	0.315	0.133	0.000461378673638688
Pabpc1	3.96009828576967e-08	0.371579543595068	0.585	0.362	0.000489072138292554
Apod	5.95944978802501e-08	0.255192461389101	0.285	0.112	0.000735992048821088
Bc1	6.55024121530492e-08	0.867850090565783	0.74	0.768	0.000808954790090158
Hnrnpa2b1	7.3201647780387e-08	0.283493241497306	0.56	0.323	0.000904040350087779
Htra1	9.53573642229406e-08	0.263490882673827	0.23	0.08	0.00117766344815332
Gabarap	9.59253728924512e-08	0.298967424890281	0.575	0.353	0.00118467835522177
Cox8a	1.05732253123708e-07	0.296759992055089	0.465	0.259	0.00130579332607779
Cebpb	1.09131520664517e-07	0.250796136340114	0.345	0.158	0.00134777428020679
Rplp0	1.13177166195371e-07	0.352168862534487	0.925	0.842	0.00139773800251283
Fkbp1a	1.19800814465662e-07	0.28008580451792	0.52	0.305	0.00147954005865093
Eif5a	1.68234091425351e-07	0.336899585527622	0.675	0.454	0.00207769102910308
Rpl5	1.74072210583878e-07	0.280612225775128	0.61	0.376	0.00214979180071089
Psmb3	2.0579754043528e-07	0.252335747378273	0.465	0.25	0.00254159962437571
Rps3a1	2.20650068277958e-07	0.374978816380163	0.905	0.752	0.00272502834323278
Rps8	2.26913342125565e-07	0.293399814981282	0.98	0.95	0.00280237977525073
Hspa8	3.54375234108995e-07	0.335237988291357	0.78	0.567	0.00437653414124608
Rpl13a	3.88713415206582e-07	0.335191070885823	0.815	0.7	0.00480061067780129
Laptm4a	4.46997354504188e-07	0.303829138685846	0.53	0.326	0.00552041732812672
Rpl27a	5.66363106331609e-07	0.329647042979708	0.845	0.693	0.00699458436319538
H3f3a	6.91689399639331e-07	0.30411438496079	0.55	0.362	0.00854236408554574
Reep5	1.89530854738507e-06	0.259528872882716	0.43	0.25	0.0234070605602056
Ubl5	2.13087231005612e-06	0.301914838152581	0.515	0.328	0.0263162730291931
Gm8797	2.84560439511112e-06	0.303689993411016	0.805	0.665	0.0351432142796224
Rpl12	2.94560314764353e-06	0.323746441540024	0.72	0.555	0.0363781988733976
Rps19	2.96305088532225e-06	0.305832655339397	0.765	0.583	0.0365936784337297
